# Supplementary material for: Pre-Treatment of Rice Plants with ABA Makes Them More Tolerant to Multiple Abiotic Stress
Source: Int J Mol Sci. 2023 Jun 1;24(11):9628. doi: 10.3390/ijms24119628 (PMC10253461; doi:10.3390/ijms24119628)
Supplement: Supplementary file 1 [file ijms-24-09628-s001.zip › Supplementary Table.xlsx]

## Sheet: Details
	Sheet Number	Sheet Title	Description
	Sheet 2	All proteins	All proteins identified and quantified.
	Sheet 3	C(+ABA)|C(-ABA)	Proteins differentially abundant in control plants pre-treated with ABA in comparison with control plants without treatment.
	Sheet 4	S(+ABA)|S(-ABA)	Proteins differentially abundant in stress plants pre-treated with ABA in comparison with stress plants without treatment.
	Sheet 5	S(-ABA)|C(-ABA)	Proteins differentially abundant in stress plants in comparison with control plants without treatment.
	Sheet 6	S(+ABA)|C(+ABA)	Proteins differentially abundant in control stress plants pre-treated with ABA in comparison with control plants pre-treated with ABA.
			Proteins increased in abundance
			Proteins decreased in abundance
		Protein ID	Protein unique identifier from the NCBI O. sativa protein database
		Protein description	Descriptive text associated with the protein unique identifier from the NCBI O. sativa protein database
		Number of peptides	number of peptides identifed from each protein
		p-value	p-value of Students t-test of protein abundance values in each comaprison of conditions
		FC protein	fold change of protein reported based on ration of normalized abundance values

## Sheet: All Proteins
Number	Protein ID	Protein description	Number of Peptides
1	NP_039360.1	photosystem II protein D1 (plastid)	27
2	NP_039362.1	ribosomal protein S16 (plastid)	1
3	NP_039366.1	photosystem II protein D2 (plastid)	25
4	NP_039367.1	photosystem II 44 kDa protein (plastid)	37
5	NP_039374.1	RNA polymerase beta' subunit (plastid)	1
6	NP_039375.1	RNA polymerase beta'' subunit (plastid)	1
7	NP_039376.1	ribosomal protein S2 (plastid)	5
8	NP_039377.1	ATP synthase CF0 A subunit (plastid)	2
9	NP_039378.1	ATP synthase CF0 C subunit (plastid)	5
10	NP_039379.1	ATP synthase CF0 B subunit (plastid)	11
11	NP_039380.1	ATP synthase CF1 alpha subunit (plastid)	48
12	NP_039381.1	ribosomal protein S14 (plastid)	1
13	NP_039382.1	photosystem I P700 chlorophyll a apoprotein A2 (plastid)	28
14	NP_039383.1	photosystem I P700 chlorophyll a apoprotein A1 (plastid)	25
15	NP_039385.1	ribosomal protein S4 (plastid)	5
16	NP_039386.1	NADH dehydrogenase subunit J (plastid)	5
17	NP_039387.2	NADH dehydrogenase subunit K (plastid)	5
18	NP_039389.1	ATP synthase CF1 epsilon subunit (plastid)	18
19	NP_039390.1	ATP synthase CF1 beta subunit (plastid)	70
20	NP_039391.1	ribulose-1,5-bisphosphate carboxylase/oxygenase large subunit (plastid)	89
21	NP_039396.1	photosystem I assembly protein Ycf4 (plastid)	2
22	NP_039399.1	cytochrome f (plastid)	24
23	NP_039401.1	photosystem II protein L (plastid)	2
24	NP_039403.1	photosystem II protein V (plastid)	8
25	NP_039407.1	ribosomal protein L33 (plastid)	4
26	NP_039408.1	ribosomal protein S18 (plastid)	3
27	NP_039409.1	ribosomal protein L20 (plastid)	1
28	NP_039410.1	ATP-dependent Clp protease proteolytic subunit (plastid)	5
29	NP_039411.1	photosystem II 47 kDa protein (plastid)	33
30	NP_039414.1	photosystem II protein H (plastid)	7
31	NP_039415.1	cytochrome b6 (plastid)	5
32	NP_039417.1	RNA polymerase alpha subunit (plastid)	1
33	NP_039420.1	translation initiation factor 1 (plastid)	4
34	NP_039421.1	ribosomal protein S8 (plastid)	5
35	NP_039422.1	ribosomal protein L14 (plastid)	7
36	NP_039423.1	ribosomal protein L16 (plastid)	2
37	NP_039424.1	ribosomal protein S3 (plastid)	9
38	NP_039425.1	ribosomal protein L22 (plastid)	3
39	NP_039441.1	NADH dehydrogenase subunit 5 (plastid)	7
40	NP_039442.1	ribosomal protein L32 (plastid)	2
41	NP_039444.1	NADH dehydrogenase subunit 4 (plastid)	3
42	NP_039445.1	photosystem I subunit VII (plastid)	5
43	NP_039448.1	NADH dehydrogenase subunit I (plastid)	3
44	NP_039449.1	NADH dehydrogenase subunit 1 (plastid)	5
45	NP_039450.1	NADH dehydrogenase subunit 7 (plastid)	15
46	NP_039451.1	ribosomal protein S15 (plastid)	1
47	NP_039457.2	ribosomal protein S12 (plastid)	1
48	NP_039462.1	ribosomal protein L23 (plastid)	4
49	NP_039466.2	ribosomal protein S19 (plastid)	4
50	XP_015610600.1	enoyl-acyl-carrier-protein] reductase NADH] 2, chloroplastic	4
51	XP_015610604.1	uncharacterized protein LOC4347733	5
52	XP_015610609.1	cinnamoyl-CoA reductase 1 isoform X2	4
53	XP_015610620.1	NEDD8-activating enzyme E1 catalytic subunit	2
54	XP_015610626.1	peptidyl-prolyl cis-trans isomerase CYP19-3	5
55	XP_015610645.1	uncharacterized protein LOC4346609	1
56	XP_015610679.1	30S ribosomal protein 2, chloroplastic	11
57	XP_015610699.2	cinnamoyl-CoA reductase 1-like	1
58	XP_015610700.1	rhodanese-like domain-containing protein 9, chloroplastic	11
59	XP_015610705.1	RNA-binding protein BRN1	1
60	XP_015610771.1	protein CHAPERONE-LIKE PROTEIN OF POR1, chloroplastic	1
61	XP_015610797.1	pyrroline-5-carboxylate reductase	2
62	XP_015611017.1	dihydrolipoyl dehydrogenase 1, mitochondrial	20
63	XP_015611039.1	uncharacterized protein LOC4326979	1
64	XP_015611092.1	180 kDa class II heat shock protein	1
65	XP_015611113.1	heat shock protein 81-3-like	3
66	XP_015611169.1	isocitrate dehydrogenase NAD] catalytic subunit 5, mitochondrial	7
67	XP_015611178.1	mitochondrial import receptor subunit TOM40-1	4
68	XP_015611206.1	histidine biosynthesis bifunctional protein hisIE, chloroplastic	5
69	XP_015611245.1	SNF1-related protein kinase regulatory subunit gamma-1-like	1
70	XP_015611279.1	ruBisCO large subunit-binding protein subunit alpha	2
71	XP_015611300.2	auxin transport protein BIG	2
72	XP_015611304.1	pre-mRNA-splicing factor SPF27 homolog	1
73	XP_015611326.1	uncharacterized protein LOC9270238	2
74	XP_015611347.1	ABC transporter C family member 4	4
75	XP_015611419.1	DEAD-box ATP-dependent RNA helicase 20	2
76	XP_015611533.1	probable protein phosphatase 2C 5 isoform X2	3
77	XP_015611535.1	uncharacterized protein LOC4347667 isoform X1	3
78	XP_015611572.1	protein HASTY 1 isoform X2	1
79	XP_015611598.1	lon protease homolog 2, peroxisomal isoform X2	1
80	XP_015611608.1	nuclear pore complex protein GP210 isoform X2	2
81	XP_015611613.1	28 kDa ribonucleoprotein, chloroplastic	10
82	XP_015611620.1	casein kinase 1-like protein 2	1
83	XP_015611626.1	oryzain gamma chain	6
84	XP_015611660.1	oleoyl-acyl carrier protein thioesterase 1, chloroplastic	2
85	XP_015611664.1	proteasome subunit beta type-1	6
86	XP_015611665.1	ribulose-phosphate 3-epimerase, cytoplasmic isoform	2
87	XP_015611669.1	cleavage and polyadenylation specificity factor subunit 2	1
88	XP_015611689.1	cellulose synthase-like protein E6 isoform X2	1
89	XP_015611710.1	phosphoribosylaminoimidazole-succinocarboxamide synthase, chloroplastic	8
90	XP_015611712.1	glutathione transferase GST 23	8
91	XP_015611766.1	monodehydroascorbate reductase 3, cytosolic-like	8
92	XP_015611767.1	flagellar radial spoke protein 5	5
93	XP_015611773.1	uroporphyrinogen decarboxylase 1, chloroplastic	4
94	XP_015611795.1	glucose-6-phosphate isomerase 1, chloroplastic	9
95	XP_015611801.1	protein disulfide isomerase-like 2-3	1
96	XP_015611805.1	transmembrane 9 superfamily member 9	4
97	XP_015611809.1	probable protein phosphatase 2C 70 isoform X2	1
98	XP_015611817.1	uncharacterized protein LOC4347242	5
99	XP_015611821.1	probable anion transporter 4, chloroplastic	1
100	XP_015611827.1	uncharacterized protein LOC4324171	4
101	XP_015611830.1	mitochondrial amidoxime reducing component 2	2
102	XP_015611831.1	leucine--tRNA ligase, cytoplasmic	2
103	XP_015611833.1	chlorophyll a-b binding protein 1, chloroplastic	22
104	XP_015611835.1	aldehyde dehydrogenase family 7 member A1	12
105	XP_015611839.1	tetraspanin-8	1
106	XP_015611845.1	protein PLASTID MOVEMENT IMPAIRED 1	17
107	XP_015611848.1	fasciclin-like arabinogalactan protein 2	1
108	XP_015611861.1	ABC transporter D family member 2, chloroplastic isoform X1	4
109	XP_015611862.1	mitochondrial outer membrane protein porin 1	12
110	XP_015611864.1	uncharacterized protein LOC4347020	4
111	XP_015611871.1	photosystem I reaction center subunit V, chloroplastic	3
112	XP_015611876.1	EEF1A lysine methyltransferase 2	1
113	XP_015611879.1	mitochondrial pyruvate carrier 1	1
114	XP_015611898.1	polyadenylate-binding protein 2	6
115	XP_015611899.1	probable sarcosine oxidase	1
116	XP_015611911.1	UTP--glucose-1-phosphate uridylyltransferase	30
117	XP_015611912.1	nudix hydrolase 23, chloroplastic	1
118	XP_015611915.1	eukaryotic translation initiation factor 5	3
119	XP_015611940.1	ATPase ASNA1 homolog	1
120	XP_015611950.1	mitochondrial outer membrane protein porin 3	3
121	XP_015611953.1	putrescine hydroxycinnamoyltransferase 1-like	4
122	XP_015611955.1	ABC transporter G family member 53	1
123	XP_015611980.1	ubiquitin-conjugating enzyme E2 variant 1C	1
124	XP_015611987.1	protein unc-13 homolog	1
125	XP_015611998.1	phosphoenolpyruvate carboxylase 2	1
126	XP_015612026.1	uncharacterized protein LOC4347696	10
127	XP_015612031.1	D-aminoacyl-tRNA deacylase	1
128	XP_015612037.1	SEC14 cytosolic factor	1
129	XP_015612045.1	rhodanese-like domain-containing protein 14, chloroplastic	5
130	XP_015612089.2	acyl transferase 5-like	5
131	XP_015612091.1	60S ribosomal protein L9	2
132	XP_015612100.1	acyl transferase 9-like	5
133	XP_015612101.1	cysteine--tRNA ligase CPS1 homolog, chloroplastic/mitochondrial-like isoform X1	2
134	XP_015612104.1	serine/threonine-protein phosphatase 2A 65 kDa regulatory subunit A beta isoform isoform X1	10
135	XP_015612109.1	serine/threonine-protein kinase 16	1
136	XP_015612110.1	formate--tetrahydrofolate ligase	23
137	XP_015612118.1	leucine--tRNA ligase, cytoplasmic	2
138	XP_015612145.1	phospholipase D delta	1
139	XP_015612165.1	prostaglandin reductase-3	5
140	XP_015612215.1	nitrile-specifier protein 5	5
141	XP_015612217.1	uncharacterized protein At2g39795, mitochondrial	1
142	XP_015612229.1	probable cinnamyl alcohol dehydrogenase 8C	14
143	XP_015612239.1	uncharacterized protein LOC4347585	2
144	XP_015612250.1	uncharacterized protein At2g27730, mitochondrial	2
145	XP_015612255.1	isoamylase 3, chloroplastic	6
146	XP_015612256.1	60S ribosomal protein L17	1
147	XP_015612258.1	thylakoid lumenal 15 kDa protein 1, chloroplastic	5
148	XP_015612266.1	tuliposide A-converting enzyme 1, chloroplastic	1
149	XP_015612271.1	ankyrin repeat domain-containing protein 2B	3
150	XP_015612301.1	calmodulin-binding receptor-like cytoplasmic kinase 3	1
151	XP_015612302.1	bifunctional aspartokinase/homoserine dehydrogenase 2, chloroplastic	2
152	XP_015612309.1	peptide deformylase 1B, chloroplastic	2
153	XP_015612310.1	germin-like protein 5-1	2
154	XP_015612312.1	probable endo-1,3(4)-beta-glucanase ARB_01444	1
155	XP_015612322.1	pyruvate dehydrogenase E1 component subunit beta-2, mitochondrial	4
156	XP_015612357.1	beta-glucosidase 31	2
157	XP_015612359.1	photosystem I chlorophyll a/b-binding protein 6, chloroplastic	7
158	XP_015612379.1	DNA repair RAD52-like protein 2, chloroplastic	5
159	XP_015612385.1	DNA-directed RNA polymerases II, IV and V subunit 3	2
160	XP_015612392.1	sodium/proton antiporter 1	2
161	XP_015612407.1	cytosolic isocitrate dehydrogenase NADP]	15
162	XP_015612412.1	acyl-coenzyme A thioesterase 9, mitochondrial	1
163	XP_015612425.1	cytochrome P450 71A1	1
164	XP_015612444.1	probable plastid-lipid-associated protein 2, chloroplastic	13
165	XP_015612445.1	probable hydroxyacylglutathione hydrolase 2, chloroplastic	6
166	XP_015612450.1	protein PHOX1	3
167	XP_015612451.2	aminopeptidase M1-C	3
168	XP_015612452.1	lipoamide acyltransferase component of branched-chain alpha-keto acid dehydrogenase complex, mitochondrial	3
169	XP_015612464.1	malignant T-cell-amplified sequence 1 homolog isoform X1	1
170	XP_015612485.1	multiple organellar RNA editing factor 8, chloroplastic/mitochondrial	3
171	XP_015612493.1	phospholipid:diacylglycerol acyltransferase 1	2
172	XP_015612499.1	sugar transport protein 7	2
173	XP_015612500.1	triosephosphate isomerase, chloroplastic	19
174	XP_015612521.1	annexin D5	6
175	XP_015612522.1	3-dehydroquinate synthase, chloroplastic	10
176	XP_015612528.1	tuliposide A-converting enzyme b1, amyloplastic	10
177	XP_015612529.1	tuliposide A-converting enzyme b1, amyloplastic	2
178	XP_015612531.1	tuliposide A-converting enzyme 1, chloroplastic	7
179	XP_015612535.1	phosphoglycolate phosphatase 2	3
180	XP_015612552.1	heat shock protein 90-5, chloroplastic	8
181	XP_015612581.1	tRNase Z TRZ3, mitochondrial isoform X2	1
182	XP_015612582.1	probable 6-phosphogluconolactonase 4, chloroplastic	6
183	XP_015612645.1	ribonuclease 1	3
184	XP_015612668.1	uncharacterized protein LOC4347051	5
185	XP_015612674.1	CBS domain-containing protein CBSX1, chloroplastic	4
186	XP_015612680.1	uncharacterized protein LOC4346559	1
187	XP_015612687.1	nicotinate-nucleotide pyrophosphorylase carboxylating], chloroplastic	3
188	XP_015612691.1	probable 26S proteasome non-ATPase regulatory subunit 3	3
189	XP_015612697.1	RHOMBOID-like protein 2	3
190	XP_015612723.1	phenylalanine--tRNA ligase alpha subunit, cytoplasmic	1
191	XP_015612734.1	cytochrome P450 89A2	2
192	XP_015612738.1	insulin-degrading enzyme-like 1, peroxisomal	1
193	XP_015612742.1	RNA-binding KH domain-containing protein PEPPER	1
194	XP_015612747.1	uncharacterized protein LOC4348925	1
195	XP_015612799.1	probable cinnamyl alcohol dehydrogenase 1	3
196	XP_015612802.1	probable calcium-binding protein CML8	1
197	XP_015612805.1	glutathione S-transferase U17	1
198	XP_015612806.1	nodulin-related protein 1	2
199	XP_015612809.1	60S ribosomal protein L27-3	2
200	XP_015612819.1	uncharacterized protein LOC4349016	2
201	XP_015612836.1	peroxidase A2 isoform X2	2
202	XP_015612837.1	flavin-containing monooxygenase FMO GS-OX-like 4	1
203	XP_015612840.1	protein TIC 62, chloroplastic-like	9
204	XP_015612854.1	ubiquitin carboxyl-terminal hydrolase 13	1
205	XP_015612875.1	thylakoid lumenal 174 kDa protein, chloroplastic	10
206	XP_015612910.1	LYR motif-containing protein 4	2
207	XP_015612945.1	haloacid dehalogenase-like hydrolase domain-containing protein Sgpp isoform X3	4
208	XP_015612965.1	3-hydroxyisobutyryl-CoA hydrolase-like protein 2, mitochondrial	2
209	XP_015612975.1	perakine reductase	2
210	XP_015612983.1	remorin	7
211	XP_015612991.1	2,3-bisphosphoglycerate-independent phosphoglycerate mutase	12
212	XP_015613001.1	inosine triphosphate pyrophosphatase	2
213	XP_015613006.1	glycine cleavage system H protein, mitochondrial	13
214	XP_015613041.1	flavonoid 3'-monooxygenase CYP75B3-like	3
215	XP_015613044.1	uncharacterized protein LOC4324446	1
216	XP_015613059.1	10 kDa chaperonin 1, chloroplastic	3
217	XP_015613064.1	probable cinnamyl alcohol dehydrogenase 3	8
218	XP_015613087.1	uncharacterized protein LOC4348974	1
219	XP_015613091.1	lysosomal Pro-X carboxypeptidase	4
220	XP_015613093.1	protein CURVATURE THYLAKOID 1B, chloroplastic	3
221	XP_015613102.1	probable glutathione S-transferase GSTU6	1
222	XP_015613108.1	probable inactive shikimate kinase like 2, chloroplastic	3
223	XP_015613121.1	probable zinc metalloprotease EGY2, chloroplastic isoform X3	3
224	XP_015613227.1	aspartic proteinase-like	3
225	XP_015613234.1	probable pyridoxal 5'-phosphate synthase subunit PDX12	5
226	XP_015613239.1	putative L-cysteine desulfhydrase 1 isoform X2	1
227	XP_015613265.1	UDP-glycosyltransferase 73C1	11
228	XP_015613267.1	small heat shock protein, chloroplastic	4
229	XP_015613274.1	low-temperature-induced 65 kDa protein	9
230	XP_015613408.1	glutathione S-transferase APIC	6
231	XP_015613463.1	photosynthetic NDH subunit of subcomplex B 5, chloroplastic	4
232	XP_015613488.1	late embryogenesis abundant protein 14-like	2
233	XP_015613492.1	glycine dehydrogenase (decarboxylating), mitochondrial	13
234	XP_015613499.1	paired amphipathic helix protein Sin3-like 3	1
235	XP_015613541.1	S-adenosylmethionine synthase 2	9
236	XP_015613566.1	alpha-galactosidase isoform X1	4
237	XP_015613587.1	KH domain-containing protein HEN4	1
238	XP_015613589.1	vacuolar-sorting protein BRO1	4
239	XP_015613609.1	polypyrimidine tract-binding protein homolog 3 isoform X2	2
240	XP_015613641.1	dolichyl-diphosphooligosaccharide--protein glycosyltransferase subunit 2	6
241	XP_015613646.1	ABC transporter B family member 26, chloroplastic	12
242	XP_015613662.1	phosphoribosylaminoimidazole carboxylase, chloroplastic	6
243	XP_015613723.1	uncharacterized protein LOC4349190	2
244	XP_015613795.1	LOW QUALITY PROTEIN: monosaccharide-sensing protein 2	6
245	XP_015613809.1	fructose-bisphosphate aldolase 3, cytoplasmic	7
246	XP_015613825.1	protein STABILIZED1	2
247	XP_015613876.1	deoxymugineic acid synthase 1-D	4
248	XP_015613994.1	beta-adaptin-like protein A	1
249	XP_015614014.1	dnaJ homolog subfamily C GRV2	1
250	XP_015614047.1	UDP-N-acetylmuramoyl-L-alanyl-D-glutamate--2,6-diaminopimelate ligase MurE homolog, chloroplastic-like	1
251	XP_015614053.1	NADP-dependent malic enzyme	3
252	XP_015614072.1	tryptophan--tRNA ligase, chloroplastic/mitochondrial isoform X1	3
253	XP_015614073.1	probable plastid-lipid-associated protein 3, chloroplastic	10
254	XP_015614076.1	inositol-tetrakisphosphate 1-kinase 5	1
255	XP_015614077.1	NADH dehydrogenase ubiquinone] 1 beta subcomplex subunit 10-B	2
256	XP_015614082.1	probable glutathione S-transferase GSTU6	4
257	XP_015614101.1	probable plastid-lipid-associated protein 10, chloroplastic	4
258	XP_015614111.1	heme-binding protein 2	9
259	XP_015614119.1	uncharacterized protein LOC4325559	1
260	XP_015614122.1	probable inorganic phosphate transporter 1-8	1
261	XP_015614131.1	eukaryotic translation initiation factor 3 subunit B	10
262	XP_015614137.1	cyanate hydratase	5
263	XP_015614139.1	probable glutamate carboxypeptidase LAMP1 isoform X1	1
264	XP_015614143.1	peptide methionine sulfoxide reductase A4, chloroplastic	6
265	XP_015614147.1	nucleoside diphosphate kinase 1	5
266	XP_015614152.1	protein TIC110, chloroplastic	35
267	XP_015614153.1	alpha-galactosidase isoform X1	6
268	XP_015614154.1	uncharacterized protein LOC4348983	1
269	XP_015614158.1	probable methionine--tRNA ligase	1
270	XP_015614161.1	protein TIC110, chloroplastic	34
271	XP_015614167.1	protein DJ-1 homolog A	1
272	XP_015614175.1	uncharacterized protein LOC4348816 isoform X2	5
273	XP_015614184.1	mitochondrial carnitine/acylcarnitine carrier-like protein	3
274	XP_015614198.1	acylamino-acid-releasing enzyme 1 isoform X1	13
275	XP_015614206.1	red chlorophyll catabolite reductase	2
276	XP_015614211.1	uncharacterized protein LOC4349277	1
277	XP_015614223.1	ubiquitin domain-containing protein DSK2a	1
278	XP_015614227.1	glutamate--tRNA ligase, cytoplasmic	5
279	XP_015614245.1	heterogeneous nuclear ribonucleoprotein 1	5
280	XP_015614250.1	cytochrome b5	3
281	XP_015614254.1	dynamin-related protein 3B isoform X2	3
282	XP_015614255.1	cell division control protein 48 homolog E	4
283	XP_015614256.1	enolase	9
284	XP_015614267.1	serine/threonine-protein kinase SAPK3	1
285	XP_015614294.1	malate dehydrogenase, cytoplasmic	18
286	XP_015614311.1	serine carboxypeptidase-like 2	2
287	XP_015614353.1	membrane steroid-binding protein 2-like	5
288	XP_015614354.1	membrane steroid-binding protein 1-like	3
289	XP_015614355.1	probable glutathione S-transferase GSTU6	3
290	XP_015614358.1	probable glutathione S-transferase GSTU6	2
291	XP_015614365.1	aldose 1-epimerase	1
292	XP_015614375.1	alpha-mannosidase	11
293	XP_015614389.1	protein CutA 1, chloroplastic	2
294	XP_015614398.1	calmodulin-binding transcription activator 3 isoform X3	1
295	XP_015614413.1	protein MITOFERRINLIKE 1, chloroplastic	1
296	XP_015614423.1	probable glutathione S-transferase GSTF2	2
297	XP_015614430.1	pyruvate kinase isozyme G, chloroplastic isoform X1	9
298	XP_015614438.1	alanine aminotransferase 2	6
299	XP_015614440.1	pyridoxal reductase, chloroplastic	5
300	XP_015614450.1	alanine--tRNA ligase	22
301	XP_015614456.1	NAD-dependent malic enzyme 59 kDa isoform, mitochondrial isoform X1	9
302	XP_015614466.1	transmembrane protein 214-B	2
303	XP_015614478.1	endonuclease 2	2
304	XP_015614479.1	ATP-dependent Clp protease proteolytic subunit 4, chloroplastic	9
305	XP_015614480.1	V-type proton ATPase subunit a3	10
306	XP_015614515.1	methionine aminopeptidase 1A	1
307	XP_015614516.1	protein fluG isoform X1	5
308	XP_015614521.1	probable NADH dehydrogenase ubiquinone] 1 alpha subcomplex subunit 12	3
309	XP_015614528.1	probable glutathione S-transferase GSTU6	6
310	XP_015614530.1	probable glutathione S-transferase GSTU6	12
311	XP_015614534.1	probable NADPH:quinone oxidoreductase 1	5
312	XP_015614561.1	soluble starch synthase 2-1, chloroplastic/amyloplastic	2
313	XP_015614583.1	endoribonuclease YBEY, chloroplastic isoform X1	8
314	XP_015614585.1	heterogeneous nuclear ribonucleoprotein Q	2
315	XP_015614603.1	ubiquitin-conjugating enzyme E2 4	4
316	XP_015614611.1	probable serine/threonine protein phosphatase 2A regulatory subunit B''delta	3
317	XP_015614634.1	chaperonin CPN60-2, mitochondrial	5
318	XP_015614638.1	ubiquitin-fold modifier-conjugating enzyme 1	1
319	XP_015614647.1	rubisco accumulation factor 1, chloroplastic	12
320	XP_015614666.1	protein COFACTOR ASSEMBLY OF COMPLEX C SUBUNIT B CCB2, chloroplastic	1
321	XP_015614669.1	GDP-mannose 3,5-epimerase 1	4
322	XP_015614670.1	carbon catabolite repressor protein 4 homolog 1	2
323	XP_015614709.1	pentatricopeptide repeat-containing protein MRL1, chloroplastic isoform X2	3
324	XP_015614719.1	plant intracellular Ras-group-related LRR protein 5	1
325	XP_015614763.1	pyridoxine/pyridoxamine 5'-phosphate oxidase 1, chloroplastic isoform X1	6
326	XP_015614780.1	40S ribosomal protein S17-3	4
327	XP_015614791.1	splicing factor 3B subunit 4	1
328	XP_015614808.1	putative 4-hydroxy-4-methyl-2-oxoglutarate aldolase 2	3
329	XP_015614817.1	uncharacterized protein LOC4348209	3
330	XP_015614831.1	DEAD-box ATP-dependent RNA helicase 12	5
331	XP_015614832.1	3-ketoacyl-CoA thiolase 2, peroxisomal	5
332	XP_015614847.1	cortical cell-delineating protein	1
333	XP_015614849.1	probable serine protease EDA2	4
334	XP_015614850.1	pre-mRNA-processing factor 19	4
335	XP_015614853.1	silicon efflux transporter LSI2-like	2
336	XP_015614858.1	bifunctional riboflavin kinase/FMN phosphatase isoform X2	4
337	XP_015614862.1	psbP domain-containing protein 6, chloroplastic	5
338	XP_015614871.1	uncharacterized protein LOC4327543	4
339	XP_015614877.1	ATP synthase subunit gamma, mitochondrial	12
340	XP_015614913.1	uncharacterized protein LOC4327226 isoform X3	1
341	XP_015614916.1	protein NRT1/ PTR FAMILY 83	1
342	XP_015614917.1	uncharacterized protein LOC4348823	2
343	XP_015614925.1	putative uncharacterized protein DDB_G0277255	2
344	XP_015614945.1	protochlorophyllide reductase B, chloroplastic	9
345	XP_015614946.1	probable aldehyde oxidase 1	1
346	XP_015614961.1	phosphoglucomutase, chloroplastic	18
347	XP_015614973.1	probable prefoldin subunit 5	1
348	XP_015614975.1	uncharacterized protein LOC4348829	7
349	XP_015614983.1	60S ribosomal protein L5-2	1
350	XP_015614986.1	vesicle-associated membrane protein 714	1
351	XP_015615004.1	coatomer subunit beta-2	1
352	XP_015615010.1	glycerol-3-phosphate acyltransferase, chloroplastic	2
353	XP_015615011.1	mitogen-activated protein kinase 6	1
354	XP_015615014.1	plant UBX domain-containing protein 10	2
355	XP_015615021.1	probable ADP-ribosylation factor GTPase-activating protein AGD8	2
356	XP_015615056.1	eukaryotic translation initiation factor	2
357	XP_015615062.1	probable NAD(P)H dehydrogenase (quinone) FQR1-like 2	5
358	XP_015615074.1	uncharacterized protein LOC4350546	1
359	XP_015615076.1	mitochondrial-processing peptidase subunit alpha	14
360	XP_015615077.1	glutathione synthetase, chloroplastic isoform X2	1
361	XP_015615130.1	short-chain dehydrogenase TIC 32, chloroplastic	2
362	XP_015615180.1	SEC12-like protein 2	1
363	XP_015615200.1	ER membrane protein complex subunit 10	1
364	XP_015615203.1	probable beta-D-xylosidase 7	1
365	XP_015615211.1	protein PEP-RELATED DEVELOPMENT ARRESTED 1 homolog, chloroplastic isoform X1	1
366	XP_015615241.1	GRF1-interacting factor 2 isoform X2	2
367	XP_015615260.1	DAG protein, chloroplastic	1
368	XP_015615286.1	glutamyl-tRNA(Gln) amidotransferase subunit B, chloroplastic/mitochondrial	11
369	XP_015615352.1	uncharacterized protein LOC9272501	3
370	XP_015615356.1	phosphoserine phosphatase, chloroplastic	1
371	XP_015615370.1	probable membrane-associated 30 kDa protein, chloroplastic	11
372	XP_015615389.1	serine--tRNA ligase, chloroplastic/mitochondrial isoform X1	6
373	XP_015615393.1	adenylate kinase 4	6
374	XP_015615400.1	ras-related protein RABA1f	1
375	XP_015615418.1	mitochondrial dicarboxylate/tricarboxylate transporter DTC	9
376	XP_015615444.1	uncharacterized protein LOC9272724 isoform X2	1
377	XP_015615457.1	patatin-like protein 1	1
378	XP_015615459.1	ATP-dependent zinc metalloprotease FTSH 5, mitochondrial	3
379	XP_015615472.1	glyoxylate/succinic semialdehyde reductase 2, chloroplastic	7
380	XP_015615473.1	putative H/ACA ribonucleoprotein complex subunit 1-like protein 1	1
381	XP_015615499.1	endo-1,3;1,4-beta-D-glucanase	2
382	XP_015615503.1	acyl carrier protein 1, chloroplastic	2
383	XP_015615520.1	putative ciliary rootlet coiled-coil protein 2	6
384	XP_015615546.1	signal recognition particle 54 kDa protein, chloroplastic	4
385	XP_015615548.1	plastid-lipid-associated protein 6, chloroplastic	9
386	XP_015615559.1	water stress-inducible protein Rab21-like	1
387	XP_015615569.1	barwin	1
388	XP_015615605.1	succinate dehydrogenase assembly factor 2, mitochondrial	1
389	XP_015615635.1	dirigent protein 22	1
390	XP_015615636.1	uncharacterized protein LOC4349652	7
391	XP_015615756.2	beta-glucosidase 5	4
392	XP_015615760.1	THO complex subunit 2 isoform X2	1
393	XP_015615772.1	uncharacterized protein LOC4350537 isoform X2	1
394	XP_015615791.1	uncharacterized protein At1g03900	2
395	XP_015615806.1	uncharacterized protein LOC4350631	3
396	XP_015615812.1	zinc protease PQQL-like isoform X2	1
397	XP_015615867.1	cytochrome P450 72A15	1
398	XP_015615919.1	dirigent protein 21	2
399	XP_015616025.1	uncharacterized protein LOC4325727	2
400	XP_015616033.1	dirigent protein 1	5
401	XP_015616070.1	probable mitochondrial import receptor subunit TOM20	4
402	XP_015616097.1	uncharacterized protein LOC4324817	1
403	XP_015616151.1	aromatic aminotransferase ISS1	3
404	XP_015616216.1	reticulon-like protein B1	2
405	XP_015616255.1	protein PLASTID TRANSCRIPTIONALLY ACTIVE 10	1
406	XP_015616280.1	calvin cycle protein CP12-1, chloroplastic	5
407	XP_015616401.1	disease resistance protein RPM1	1
408	XP_015616404.1	leucine-rich repeat extensin-like protein 2	2
409	XP_015616414.1	maf-like protein DDB_G0281937 isoform X2	2
410	XP_015616445.1	sister chromatid cohesion 1 protein 4	1
411	XP_015616447.1	uncharacterized protein LOC4350336	1
412	XP_015616472.1	serine carboxypeptidase-like 42 isoform X1	1
413	XP_015616495.1	heat shock cognate 70 kDa protein 2	7
414	XP_015616524.1	uncharacterized protein LOC9270608	4
415	XP_015616548.1	heat shock 70 kDa protein 15	21
416	XP_015616604.1	thioredoxin F, chloroplastic	3
417	XP_015616647.1	AP-4 complex subunit epsilon	2
418	XP_015616725.1	hydroxyphenylpyruvate reductase	4
419	XP_015616764.1	fructokinase-like 1, chloroplastic	1
420	XP_015616770.1	heme-binding-like protein At3g10130, chloroplastic	1
421	XP_015616794.1	mitochondrial uncoupling protein 1	3
422	XP_015616825.1	2-hydroxyacyl-CoA lyase	11
423	XP_015616831.1	pyruvate kinase 1, cytosolic	3
424	XP_015616885.1	tubulin alpha-2 chain	1
425	XP_015616895.1	fructose-bisphosphate aldolase, chloroplastic	39
426	XP_015616897.1	ribulose bisphosphate carboxylase/oxygenase activase, chloroplastic	71
427	XP_015616899.1	6-phosphogluconate dehydrogenase, decarboxylating 2, chloroplastic	9
428	XP_015616900.1	LOW QUALITY PROTEIN: adenosylhomocysteinase	18
429	XP_015616925.1	BEL1-like homeodomain protein 1	2
430	XP_015616963.1	histone-lysine N-methyltransferase, H3 lysine-9 specific SUVH1	3
431	XP_015616971.1	ubiquitin-activating enzyme E1 2	2
432	XP_015616972.1	coatomer subunit beta-1	2
433	XP_015616979.1	probable NAD kinase 2, chloroplastic	5
434	XP_015616991.1	aminopeptidase P1	4
435	XP_015617007.1	probable alpha-mannosidase At5g13980 isoform X1	18
436	XP_015617012.1	2-carboxy-D-arabinitol-1-phosphatase	8
437	XP_015617022.1	prolycopene isomerase 1, chloroplastic	5
438	XP_015617029.1	heterogeneous nuclear ribonucleoprotein 1	2
439	XP_015617040.1	NDR1/HIN1-like protein 1	2
440	XP_015617041.1	TOM1-like protein 3	1
441	XP_015617047.1	aldehyde dehydrogenase family 3 member H1	3
442	XP_015617058.1	14-3-3-like protein GF14-D	11
443	XP_015617060.1	translationally-controlled tumor protein homolog	4
444	XP_015617125.1	serine hydroxymethyltransferase 4	16
445	XP_015617137.1	myosin-13	1
446	XP_015617156.1	chlorophyll a-b binding protein CP26, chloroplastic	37
447	XP_015617160.1	uncharacterized protein LOC4326462	1
448	XP_015617161.1	dormancy-associated protein 1	2
449	XP_015617162.1	protein krasavietz	10
450	XP_015617196.1	actin-7	3
451	XP_015617197.1	ubiquitin carboxyl-terminal hydrolase 12 isoform X1	1
452	XP_015617203.1	glucuronokinase 1	1
453	XP_015617230.1	peptide chain release factor APG3, chloroplastic	3
454	XP_015617238.1	carbonic anhydrase, chloroplastic isoform X2	41
455	XP_015617244.1	uncharacterized protein LOC4349660 isoform X2	1
456	XP_015617261.1	60S ribosomal protein L3-like isoform X2	1
457	XP_015617262.1	stem-specific protein TSJT1	1
458	XP_015617264.1	protein TPLATE	3
459	XP_015617279.1	protein CHUP1, chloroplastic	2
460	XP_015617282.1	abscisic stress-ripening protein 5-like	6
461	XP_015617307.1	purple acid phosphatase 22	1
462	XP_015617308.1	ras-related protein RIC1	3
463	XP_015617314.1	protein disulfide isomerase-like 1-1	10
464	XP_015617348.1	probable calcium-transporting ATPase 8, plasma membrane-type isoform X2	1
465	XP_015617352.1	calcium-dependent protein kinase 24	1
466	XP_015617388.1	WD repeat-containing protein VIP3	2
467	XP_015617424.1	oligouridylate-binding protein 1B	1
468	XP_015617432.1	obtusifoliol 14-alpha demethylase	1
469	XP_015617433.1	long chain acyl-CoA synthetase 6, peroxisomal	1
470	XP_015617449.1	zinc finger CCCH domain-containing protein 63 isoform X1	2
471	XP_015617451.1	protein transport protein SEC23	6
472	XP_015617454.1	carbamoyl-phosphate synthase large chain, chloroplastic	25
473	XP_015617463.1	uncharacterized protein LOC4327239	14
474	XP_015617493.1	endo-1,3;1,4-beta-D-glucanase	3
475	XP_015617522.1	protein COFACTOR ASSEMBLY OF COMPLEX C SUBUNIT B CCB1, chloroplastic	5
476	XP_015617529.1	signal recognition particle 54 kDa protein, chloroplastic	8
477	XP_015617533.1	splicing factor U2af large subunit B isoform X2	5
478	XP_015617535.1	SKP1-like protein 1	3
479	XP_015617544.1	dehydrogenase/reductase SDR family member 7 isoform X2	1
480	XP_015617559.1	hydroxycinnamoyltransferase 4-like	1
481	XP_015617567.1	glucan endo-1,3-beta-glucosidase	3
482	XP_015617577.1	GDP-mannose 3,5-epimerase 2	1
483	XP_015617582.1	putative respiratory burst oxidase homolog protein H	1
484	XP_015617584.1	uncharacterized protein LOC4350023	1
485	XP_015617601.1	40S ribosomal protein S5	4
486	XP_015617608.1	water stress-inducible protein Rab21	4
487	XP_015617612.1	ABC transporter E family member 2	5
488	XP_015617619.1	RNA-binding protein FUS isoform X1	3
489	XP_015617627.1	probable phosphoribosylformylglycinamidine synthase, chloroplastic/mitochondrial	6
490	XP_015617654.1	70 kDa peptidyl-prolyl isomerase isoform X1	5
491	XP_015617674.1	probable sucrose-phosphate synthase 5 isoform X1	12
492	XP_015617688.1	uncharacterized protein LOC4327823	1
493	XP_015617717.1	UDP-glycosyltransferase 72B3	7
494	XP_015617722.1	la-related protein 6B	1
495	XP_015617752.1	probable bifunctional methylthioribulose-1-phosphate dehydratase/enolase-phosphatase E1	6
496	XP_015617756.1	syntaxin-32	1
497	XP_015617767.1	ABC transporter F family member 5	7
498	XP_015617770.1	uncharacterized protein DDB_G0286299	4
499	XP_015617773.1	proteasome subunit alpha type-5	6
500	XP_015617808.1	protein ROOT HAIR DEFECTIVE 3	4
501	XP_015617825.1	DEAD-box ATP-dependent RNA helicase 52C	1
502	XP_015617826.1	protein TPR1 isoform X2	6
503	XP_015617849.1	1-acyl-sn-glycerol-3-phosphate acyltransferase PLS1	3
504	XP_015617854.1	NAD(P)H-quinone oxidoreductase subunit T, chloroplastic	1
505	XP_015617886.1	protein ACTIVITY OF BC1 COMPLEX KINASE 1, chloroplastic	8
506	XP_015617945.1	uncharacterized protein LOC4350172	10
507	XP_015617958.1	methylthioribose-1-phosphate isomerase	2
508	XP_015617974.1	glutathione S-transferase T1	4
509	XP_015617983.1	ATP-dependent (S)-NAD(P)H-hydrate dehydratase	1
510	XP_015618018.1	tetrapyrrole-binding protein, chloroplastic	1
511	XP_015618019.1	vacuolar protein sorting-associated protein 26A	4
512	XP_015618029.1	SUMO-activating enzyme subunit 1A	2
513	XP_015618055.1	GDT1-like protein 1, chloroplastic	2
514	XP_015618089.1	probable aspartyl aminopeptidase	4
515	XP_015618099.1	dirigent protein 22	2
516	XP_015618101.1	psbP domain-containing protein 4, chloroplastic	9
517	XP_015618102.1	CBS domain-containing protein CBSCBSPB3	10
518	XP_015618111.1	LOW QUALITY PROTEIN: K(+) efflux antiporter 3, chloroplastic	1
519	XP_015618112.1	dihydrolipoyllysine-residue acetyltransferase component 5 of pyruvate dehydrogenase complex, chloroplastic	3
520	XP_015618114.1	ribulose-1,5 bisphosphate carboxylase/oxygenase large subunit N-methyltransferase, chloroplastic	5
521	XP_015618116.1	hexokinase-6	19
522	XP_015618155.1	uncharacterized protein LOC4352213	2
523	XP_015618165.1	ferritin-1, chloroplastic	10
524	XP_015618175.1	probable L-ascorbate peroxidase 6, chloroplastic/mitochondrial	3
525	XP_015618181.1	serine carboxypeptidase 1 isoform X2	4
526	XP_015618202.1	transcription factor VIP1	1
527	XP_015618219.1	uncharacterized protein LOC4352412	1
528	XP_015618223.1	60S ribosomal protein L26-1	1
529	XP_015618246.1	15-cis-zeta-carotene isomerase, chloroplastic	3
530	XP_015618256.1	isoflavone reductase homolog	2
531	XP_015618267.1	protein mago nashi homolog 2	5
532	XP_015618268.1	adenylate kinase 3	3
533	XP_015618271.1	non-specific lipid-transfer protein 3-like	1
534	XP_015618315.1	polyol transporter 5	1
535	XP_015618320.1	peroxidase 24	3
536	XP_015618330.1	monothiol glutaredoxin-S12, chloroplastic	4
537	XP_015618359.1	histone deacetylase 14 isoform X2	4
538	XP_015618379.1	dihydrofolate synthetase	1
539	XP_015618385.1	acyl transferase 9	6
540	XP_015618412.1	histidinol dehydrogenase, chloroplastic	4
541	XP_015618420.1	riboflavin synthase isoform X2	6
542	XP_015618441.1	pyridine nucleotide-disulfide oxidoreductase domain-containing protein 2	1
543	XP_015618477.1	probable L-ascorbate peroxidase 5, chloroplastic isoform X2	1
544	XP_015618511.1	ketol-acid reductoisomerase, chloroplastic-like	1
545	XP_015618514.1	L-galactose dehydrogenase	2
546	XP_015618529.1	GEM-like protein 5	2
547	XP_015618532.1	serine/arginine-rich splicing factor RS2Z32	1
548	XP_015618578.1	probable non-specific lipid-transfer protein 3	5
549	XP_015618593.1	oxygen-evolving enhancer protein 1, chloroplastic	35
550	XP_015618614.1	2-dehydro-3-deoxyphosphooctonate aldolase 1	4
551	XP_015618615.1	uncharacterized protein LOC4352535	4
552	XP_015618638.1	uncharacterized protein LOC4352606	2
553	XP_015618688.1	glutathione hydrolase 3	1
554	XP_015618724.1	non-specific lipid-transfer protein 1	5
555	XP_015618755.1	PYK10-binding protein 1	1
556	XP_015618768.1	1-deoxy-D-xylulose 5-phosphate reductoisomerase, chloroplastic	14
557	XP_015618771.1	uncharacterized protein LOC4352497	1
558	XP_015618773.1	protein transport protein Sec61 subunit beta	1
559	XP_015618842.1	upstream activation factor subunit spp27	1
560	XP_015618853.1	uncharacterized protein LOC4351728	1
561	XP_015618913.1	NAD(P)H-quinone oxidoreductase subunit U, chloroplastic	6
562	XP_015618929.1	osmotin-like protein	2
563	XP_015618940.1	uncharacterized protein LOC107279592	2
564	XP_015618943.1	aldehyde dehydrogenase family 2 member C4	7
565	XP_015618947.1	uncharacterized protein LOC4351696	1
566	XP_015618966.1	probable mediator of RNA polymerase II transcription subunit 37c	2
567	XP_015618969.1	probable sarcosine oxidase	2
568	XP_015618983.1	protein P21	1
569	XP_015619081.1	triose phosphate/phosphate translocator TPT, chloroplastic	4
570	XP_015619091.1	dnaJ homolog subfamily B member 1	2
571	XP_015619099.1	protein TRIGALACTOSYLDIACYLGLYCEROL 2, chloroplastic	2
572	XP_015619176.1	5'-nucleotidase domain-containing protein 4 isoform X2	4
573	XP_015619226.1	uncharacterized protein LOC4323878	1
574	XP_015619253.1	cysteine synthase	22
575	XP_015619322.1	vacuolar-processing enzyme	4
576	XP_015619349.1	carotenoid 9,10(9',10')-cleavage dioxygenase	22
577	XP_015619405.1	E3 ubiquitin-protein ligase UPL2	8
578	XP_015619418.1	uncharacterized protein LOC4326922	3
579	XP_015619474.1	cytochrome c1-2, heme protein, mitochondrial	1
580	XP_015619522.1	2-methyl-6-phytyl-1,4-hydroquinone methyltransferase 2, chloroplastic isoform X2	14
581	XP_015619620.1	2-isopropylmalate synthase A	8
582	XP_015619647.1	macrophage migration inhibitory factor homolog isoform X2	4
583	XP_015619662.1	uncharacterized protein LOC4326855	7
584	XP_015619708.1	structural maintenance of chromosomes protein 1	1
585	XP_015619709.1	sucrose transport protein SUT2	3
586	XP_015619710.1	uncharacterized protein LOC4352930	6
587	XP_015619723.1	ACT domain-containing protein ACR12	5
588	XP_015619738.1	osmotin-like protein	1
589	XP_015619739.1	osmotin-like protein	9
590	XP_015619741.1	pyruvate kinase, cytosolic isozyme	1
591	XP_015619764.2	LOW QUALITY PROTEIN: ubiquitin-activating enzyme E1 2-like	1
592	XP_015619775.1	stromal 70 kDa heat shock-related protein, chloroplastic	11
593	XP_015619791.1	glutathione S-transferase	3
594	XP_015619793.1	probable leucine-rich repeat receptor-like protein kinase At5g49770	1
595	XP_015619810.1	phosphatidylinositol 3,4,5-trisphosphate 3-phosphatase and protein-tyrosine-phosphatase PTEN2A	1
596	XP_015619819.1	5-methyltetrahydropteroyltriglutamate--homocysteine methyltransferase 1	5
597	XP_015619821.1	clathrin heavy chain 2-like	36
598	XP_015619844.1	60S ribosomal protein L8	6
599	XP_015619854.1	5-formyltetrahydrofolate cyclo-ligase-like protein COG0212	2
600	XP_015619855.1	60S ribosomal protein L3	1
601	XP_015619866.1	glycine-rich RNA-binding protein blt801	1
602	XP_015619876.1	quinolinate synthase, chloroplastic	1
603	XP_015619886.1	methyl-CpG-binding domain-containing protein 11 isoform X2	16
604	XP_015619891.1	importin subunit beta-1	13
605	XP_015619916.1	ras-related protein RABF2a	1
606	XP_015619918.1	psbP domain-containing protein 1, chloroplastic	1
607	XP_015619919.1	uncharacterized protein LOC4352441	21
608	XP_015619928.1	gamma carbonic anhydrase 2, mitochondrial	7
609	XP_015619930.1	conserved oligomeric Golgi complex subunit 1	1
610	XP_015619944.1	probable chalcone--flavonone isomerase 3 isoform X2	5
611	XP_015619946.1	uncharacterized protein LOC4351322 isoform X2	6
612	XP_015619959.1	2-oxoisovalerate dehydrogenase subunit alpha 2, mitochondrial isoform X2	6
613	XP_015619961.1	3'(2'),5'-bisphosphate nucleotidase	12
614	XP_015619980.1	pyridoxal kinase isoform X2	1
615	XP_015620006.1	heat shock protein 90-6, mitochondrial	4
616	XP_015620009.1	phosphoglucan, water dikinase, chloroplastic	15
617	XP_015620018.1	glycine-rich RNA-binding protein 2	3
618	XP_015620019.1	auxilin-related protein 1	1
619	XP_015620031.1	golgin candidate 6	2
620	XP_015620053.1	protease Do-like 5, chloroplastic	3
621	XP_015620054.1	uncharacterized protein LOC4325748	2
622	XP_015620060.1	LOW QUALITY PROTEIN: flowering locus K homology domain-like	2
623	XP_015620061.1	probable ureidoglycolate hydrolase	4
624	XP_015620077.1	regulatory-associated protein of TOR 1 isoform X2	1
625	XP_015620081.1	calcium-transporting ATPase 10, plasma membrane-type	2
626	XP_015620085.1	chaperone protein ClpC2, chloroplastic	13
627	XP_015620103.1	ubiquitin carboxyl-terminal hydrolase 12 isoform X4	4
628	XP_015620109.1	eukaryotic translation initiation factor 2 subunit gamma	3
629	XP_015620113.1	homocysteine S-methyltransferase 2	1
630	XP_015620177.1	serine/threonine-protein phosphatase BSL2 homolog	4
631	XP_015620191.1	nucleobase-ascorbate transporter 3 isoform X2	2
632	XP_015620193.1	uncharacterized protein LOC4351451	1
633	XP_015620196.1	carboxyvinyl-carboxyphosphonate phosphorylmutase, chloroplastic	5
634	XP_015620198.1	photosystem I reaction center subunit N, chloroplastic	7
635	XP_015620211.1	nuclear pore complex protein NUP98A	1
636	XP_015620214.1	beta-galactosidase 15	5
637	XP_015620225.1	diaminopimelate epimerase, chloroplastic	6
638	XP_015620234.1	plasma membrane ATPase 1	11
639	XP_015620238.1	mitochondrial import inner membrane translocase subunit Tim9	1
640	XP_015620246.1	tryptophan--tRNA ligase, cytoplasmic	4
641	XP_015620257.1	pentatricopeptide repeat-containing protein At1g80270, mitochondrial	2
642	XP_015620270.1	ribulose bisphosphate carboxylase small chain, chloroplastic-like	55
643	XP_015620277.1	ubiquitin-conjugating enzyme E2 variant 1C	2
644	XP_015620324.1	thioredoxin M5, chloroplastic	9
645	XP_015620334.1	2-alkenal reductase (NADP(+)-dependent)	1
646	XP_015620335.1	2-alkenal reductase (NADP(+)-dependent)	10
647	XP_015620338.1	uncharacterized protein LOC4351261	3
648	XP_015620347.1	outer envelope pore protein 37, chloroplastic isoform X2	1
649	XP_015620357.1	alpha-L-arabinofuranosidase 1	1
650	XP_015620359.1	eukaryotic translation initiation factor 5A-2	1
651	XP_015620382.1	major pollen allergen Bet v 1-D/H	5
652	XP_015620383.1	non-specific lipid-transfer protein 2B	3
653	XP_015620384.1	probable inactive serine/threonine-protein kinase scy1	2
654	XP_015620385.1	non-specific lipid-transfer protein 1	4
655	XP_015620386.1	alpha-dioxygenase 1 isoform X1	8
656	XP_015620410.1	uncharacterized protein LOC4351381 isoform X2	1
657	XP_015620420.1	thiosulfate/3-mercaptopyruvate sulfurtransferase 2 isoform X1	5
658	XP_015620425.1	NADP-dependent malic enzyme isoform X1	11
659	XP_015620442.1	photosystem I reaction center subunit XI, chloroplastic	5
660	XP_015620447.1	protein CHUP1, chloroplastic isoform X1	1
661	XP_015620474.1	uncharacterized protein LOC4352197	2
662	XP_015620475.1	ruBisCO large subunit-binding protein subunit alpha, chloroplastic	28
663	XP_015620489.1	major allergen Dau c 1	1
664	XP_015620497.1	proline--tRNA ligase, cytoplasmic	14
665	XP_015620522.1	iron-sulfur cluster co-chaperone protein HscB, mitochondrial	3
666	XP_015620523.1	protein RETICULATA-RELATED 1, chloroplastic	6
667	XP_015620529.1	cysteine synthase	16
668	XP_015620538.1	long chain acyl-CoA synthetase 6, peroxisomal isoform X1	2
669	XP_015620540.1	serine hydroxymethyltransferase 4	8
670	XP_015620546.1	GDSL esterase/lipase At4g28780	1
671	XP_015620549.1	phenylalanine--tRNA ligase, chloroplastic/mitochondrial isoform X1	10
672	XP_015620554.1	uncharacterized protein LOC4352860 isoform X2	1
673	XP_015620570.1	putative uridine kinase C22714	2
674	XP_015620578.1	stem-specific protein TSJT1	2
675	XP_015620581.1	universal stress protein PHOS34 isoform X2	3
676	XP_015620584.1	pyruvate kinase 2, cytosolic	2
677	XP_015620588.1	methylcrotonoyl-CoA carboxylase subunit alpha, mitochondrial	12
678	XP_015620594.1	uncharacterized protein LOC4324744	6
679	XP_015620598.1	ATP-citrate synthase alpha chain protein 3	6
680	XP_015620624.1	argininosuccinate synthase, chloroplastic	6
681	XP_015620635.1	chloroplast stem-loop binding protein of 41 kDa b, chloroplastic	17
682	XP_015620637.1	lipoxygenase 21, chloroplastic isoform X1	6
683	XP_015620646.1	dicarboxylate transporter 1, chloroplastic	2
684	XP_015620661.1	nodal modulator 1	4
685	XP_015620663.1	40S ribosomal protein S3a-like	2
686	XP_015620664.1	probable calcium-binding protein CML49	1
687	XP_015620675.1	cysteine desulfurase 1, chloroplastic	7
688	XP_015620683.1	bifunctional 3-dehydroquinate dehydratase/shikimate dehydrogenase, chloroplastic isoform X3	12
689	XP_015620704.1	40S ribosomal protein S16	4
690	XP_015620711.1	probable prefoldin subunit 3	3
691	XP_015620747.1	long chain acyl-CoA synthetase 9, chloroplastic	10
692	XP_015620755.1	uncharacterized protein LOC4351359 isoform X2	5
693	XP_015620778.1	adenine phosphoribosyltransferase 1	4
694	XP_015620834.1	probable bifunctional methylthioribulose-1-phosphate dehydratase/enolase-phosphatase E1	7
695	XP_015620841.1	calreticulin-3	6
696	XP_015620859.1	wall-associated receptor kinase 3-like	2
697	XP_015620868.1	neutral ceramidase	2
698	XP_015620880.1	probable sucrose-phosphatase 1	5
699	XP_015620889.1	pre-mRNA-processing protein 40A isoform X2	1
700	XP_015620892.1	uncharacterized protein LOC4325018	3
701	XP_015620904.1	mitochondrial import receptor subunit TOM7-1	2
702	XP_015620905.1	respiratory burst oxidase homolog protein B	2
703	XP_015620906.1	purple acid phosphatase 2	2
704	XP_015620921.1	guanine nucleotide-binding protein subunit beta-like protein A	9
705	XP_015620922.1	N-terminal acetyltransferase A complex auxiliary subunit NAA15 isoform X1	10
706	XP_015620935.1	protein NETWORKED 4B	2
707	XP_015620974.1	L-Ala-D/L-amino acid epimerase	4
708	XP_015620979.1	ATP synthase subunit beta, mitochondrial-like	6
709	XP_015620985.1	exportin-2	5
710	XP_015620988.1	NAD(P)H-quinone oxidoreductase subunit N, chloroplastic	7
711	XP_015620990.1	universal stress protein A-like protein	2
712	XP_015621006.1	ricin B-like lectin R40G3	4
713	XP_015621009.1	serine/threonine-protein phosphatase 6 regulatory subunit 3 isoform X2	2
714	XP_015621025.1	gamma carbonic anhydrase 1, mitochondrial	7
715	XP_015621026.1	MAR-binding filament-like protein 1 isoform X2	26
716	XP_015621038.1	peptide deformylase 1A, chloroplastic	5
717	XP_015621074.1	protein argonaute 4A	2
718	XP_015621075.1	glyoxysomal fatty acid beta-oxidation multifunctional protein MFP-a	7
719	XP_015621088.1	protein PIN-LIKES 6	1
720	XP_015621115.1	importin subunit alpha-1a	4
721	XP_015621121.1	5'-3' exoribonuclease 3 isoform X2	2
722	XP_015621133.1	clp protease adapter protein ClpF, chloroplastic isoform X2	2
723	XP_015621134.1	chorismate mutase 3, chloroplastic	1
724	XP_015621143.1	cysteine proteinase inhibitor 1	3
725	XP_015621153.1	bifunctional 3-dehydroquinate dehydratase/shikimate dehydrogenase, chloroplastic	7
726	XP_015621160.1	aspartate aminotransferase, cytoplasmic	8
727	XP_015621169.1	photosystem II 22 kDa protein, chloroplastic	7
728	XP_015621197.1	glutathione S-transferase 3	3
729	XP_015621201.1	protein decapping 5	1
730	XP_015621226.1	chlorophyll a-b binding protein 2, chloroplastic	7
731	XP_015621232.1	protein FATTY ACID EXPORT 3, chloroplastic	5
732	XP_015621237.1	LOW QUALITY PROTEIN: leucine--tRNA ligase, chloroplastic/mitochondrial-like	11
733	XP_015621241.1	uncharacterized protein YNL011C	1
734	XP_015621249.1	GTP-binding protein SAR1A	1
735	XP_015621250.1	UDP-glucuronic acid decarboxylase 1	1
736	XP_015621270.1	uridine 5'-monophosphate synthase	1
737	XP_015621272.1	reticulon-4-interacting protein 1, mitochondrial	6
738	XP_015621275.1	alpha-glucan phosphorylase, H isozyme	23
739	XP_015621276.1	uncharacterized protein LOC4325632	2
740	XP_015621277.1	uncharacterized protein LOC4325633	2
741	XP_015621282.1	homeotic protein female sterile	3
742	XP_015621284.1	peroxiredoxin-2F, mitochondrial	6
743	XP_015621286.1	selenium-binding protein 1	13
744	XP_015621303.1	patellin-3	2
745	XP_015621304.1	UBP1-associated protein 2A	3
746	XP_015621307.1	probable aspartyl aminopeptidase	2
747	XP_015621309.1	S-formylglutathione hydrolase isoform X1	3
748	XP_015621311.1	acetyl-CoA acetyltransferase, cytosolic 1	1
749	XP_015621331.1	protein PLASTID TRANSCRIPTIONALLY ACTIVE 12, chloroplastic-like isoform X3	1
750	XP_015621337.1	ATP-citrate synthase beta chain protein 1	15
751	XP_015621341.1	reticulon-like protein B1	2
752	XP_015621344.1	hexokinase-3	1
753	XP_015621360.1	signal recognition particle subunit SRP72	5
754	XP_015621369.1	protein SUPPRESSOR OF K(+) TRANSPORT GROWTH DEFECT 1	3
755	XP_015621375.1	nucleotide pyrophosphatase/phosphodiesterase	4
756	XP_015621380.1	long chain acyl-CoA synthetase 4 isoform X2	4
757	XP_015621382.1	uncharacterized protein LOC4323930	2
758	XP_015621394.1	mitogen-activated protein kinase kinase 1 isoform X3	2
759	XP_015621402.1	asparagine--tRNA ligase, cytoplasmic 3	10
760	XP_015621469.1	60S ribosomal protein L26-1	1
761	XP_015621494.1	DNA damage-repair/toleration protein DRT102	8
762	XP_015621495.1	salt stress root protein RS1	11
763	XP_015621501.1	galactinol--sucrose galactosyltransferase	3
764	XP_015621502.1	signal recognition particle 54 kDa protein 2	3
765	XP_015621507.1	triosephosphate isomerase, cytosolic	15
766	XP_015621510.1	NAD(P)H dehydrogenase (quinone) FQR1	5
767	XP_015621518.1	ubiquitin carboxyl-terminal hydrolase 14	5
768	XP_015621519.1	dihydroorotase, mitochondrial	1
769	XP_015621540.1	ATP-dependent 6-phosphofructokinase 6	2
770	XP_015621552.1	actin-97	1
771	XP_015621570.1	uncharacterized protein LOC4325190	1
772	XP_015621580.1	malate dehydrogenase, chloroplastic	1
773	XP_015621586.1	protein ABCI7, chloroplastic	7
774	XP_015621595.1	histone H2B6	1
775	XP_015621602.1	DEAD-box ATP-dependent RNA helicase 25	4
776	XP_015621604.1	malate dehydrogenase, mitochondrial	10
777	XP_015621611.1	uncharacterized protein LOC4325097	20
778	XP_015621613.1	molybdate transporter 2	1
779	XP_015621618.1	cinnamoyl-CoA reductase 1	3
780	XP_015621639.1	mitochondrial-processing peptidase subunit alpha isoform X1	5
781	XP_015621640.1	uncharacterized protein LOC4327858	1
782	XP_015621646.1	isoflavone reductase homolog IRL	5
783	XP_015621659.1	two pore calcium channel protein 1	1
784	XP_015621662.1	probable sodium/metabolite cotransporter BASS2, chloroplastic	4
785	XP_015621666.1	cationic amino acid transporter 5	1
786	XP_015621690.1	uncharacterized protein LOC4324130 isoform X2	1
787	XP_015621702.1	protein CURVATURE THYLAKOID 1C, chloroplastic	2
788	XP_015621706.1	probable sucrose-phosphate synthase 1	21
789	XP_015621707.1	protein SGT1 homolog	6
790	XP_015621711.1	rhodanese-like domain-containing protein 4A, chloroplastic	4
791	XP_015621730.1	probable inactive shikimate kinase like 1, chloroplastic	8
792	XP_015621732.1	translocon-associated protein subunit beta	5
793	XP_015621753.1	plastidic glucose transporter 4 isoform X2	3
794	XP_015621760.1	malonate--CoA ligase isoform X4	1
795	XP_015621783.1	IAA-amino acid hydrolase ILR1-like 1	4
796	XP_015621790.1	glutamine--tRNA ligase	2
797	XP_015621794.1	cytidine deaminase 1	1
798	XP_015621795.1	uncharacterized protein LOC9267225	7
799	XP_015621798.1	3-hydroxyisobutyryl-CoA hydrolase-like protein 5	2
800	XP_015621799.1	V-type proton ATPase subunit E	5
801	XP_015621810.1	protein translocase subunit SECA1, chloroplastic	18
802	XP_015621818.1	sphingosine-1-phosphate lyase	1
803	XP_015621829.1	peroxidase 1	3
804	XP_015621845.1	vesicle transport v-SNARE 13	2
805	XP_015621872.1	ubiquitin-conjugating enzyme E2 36	5
806	XP_015621882.1	actin-interacting protein 1-2	2
807	XP_015621883.1	sodium/calcium exchanger NCL1	2
808	XP_015621888.1	NPL4-like protein	1
809	XP_015621893.1	aquaporin SIP1-1	2
810	XP_015621895.1	ATP-dependent zinc metalloprotease FTSH 9, chloroplastic/mitochondrial	2
811	XP_015621896.1	NADH-cytochrome b5 reductase-like protein	3
812	XP_015621917.1	uncharacterized protein At2g39795, mitochondrial	1
813	XP_015621919.1	piRNA biogenesis protein EXD1	1
814	XP_015621921.2	WD-40 repeat-containing protein MSI4 isoform X2	6
815	XP_015621933.1	FAD synthase	1
816	XP_015621945.1	cysteine proteinase inhibitor 12	5
817	XP_015621950.1	threonine synthase, chloroplastic	3
818	XP_015621951.1	D-amino-acid transaminase, chloroplastic isoform X1	7
819	XP_015621953.1	nuclear pore complex protein NUP85	1
820	XP_015621954.1	metacaspase-5	2
821	XP_015621958.1	protein DEK	4
822	XP_015621959.1	very-long-chain enoyl-CoA reductase	4
823	XP_015621961.1	fructokinase-1	13
824	XP_015621966.1	60S ribosomal protein L18a	3
825	XP_015621967.1	GTP-binding protein SAR1A	3
826	XP_015621977.1	DEAD-box ATP-dependent RNA helicase 56 isoform X1	11
827	XP_015622000.1	transcription factor Pur-alpha 1	5
828	XP_015622003.1	peroxiredoxin-2C	6
829	XP_015622023.1	stearoyl-	2
830	XP_015622028.1	multicopper oxidase LPR1 homolog 2 isoform X2	2
831	XP_015622031.1	uncharacterized protein LOC4326799 isoform X2	7
832	XP_015622046.1	monothiol glutaredoxin-S4, mitochondrial	5
833	XP_015622048.1	phosphatidate cytidylyltransferase 1	2
834	XP_015622054.1	glycine-rich RNA-binding protein 4, mitochondrial	5
835	XP_015622056.1	dol-P-Man:Man(6)GlcNAc(2)-PP-Dol alpha-1,2-mannosyltransferase	1
836	XP_015622057.1	universal stress protein PHOS32	2
837	XP_015622059.1	factor of DNA methylation 1	1
838	XP_015622065.1	phospholipase A1-II 5	2
839	XP_015622066.1	RGG repeats nuclear RNA binding protein A	2
840	XP_015622068.1	anthocyanidin 5,3-O-glucosyltransferase	1
841	XP_015622077.2	amidophosphoribosyltransferase, chloroplastic	3
842	XP_015622083.1	cationic peroxidase SPC4	7
843	XP_015622094.1	translation machinery-associated protein 22	3
844	XP_015622103.1	salt stress-induced protein	4
845	XP_015622106.1	60S acidic ribosomal protein P2A	1
846	XP_015622109.1	magnesium-protoporphyrin IX monomethyl ester	13
847	XP_015622112.1	60S ribosomal protein L30	3
848	XP_015622116.1	AP-1 complex subunit mu-2	1
849	XP_015622125.1	protein RETICULATA-RELATED 3, chloroplastic	5
850	XP_015622133.1	4-diphosphocytidyl-2-C-methyl-D-erythritol kinase, chloroplastic	3
851	XP_015622137.1	Bowman-Birk type bran trypsin inhibitor	2
852	XP_015622155.1	serine carboxypeptidase-like 26 isoform X2	1
853	XP_015622168.1	nascent polypeptide-associated complex subunit alpha-like protein 1	5
854	XP_015622173.1	ubiquitin-fold modifier 1	1
855	XP_015622187.1	coiled-coil domain-containing protein SCD2	1
856	XP_015622191.1	uricase	2
857	XP_015622198.1	lycopene epsilon cyclase, chloroplastic	1
858	XP_015622200.1	nicotinamide adenine dinucleotide transporter 2, mitochondrial	1
859	XP_015622212.1	uncharacterized protein LOC4327714 isoform X1	2
860	XP_015622221.1	probable V-type proton ATPase subunit d	5
861	XP_015622229.1	GDSL esterase/lipase At5g45920	1
862	XP_015622243.1	D-glycerate 3-kinase, chloroplastic	14
863	XP_015622276.1	uncharacterized protein LOC4327177	2
864	XP_015622288.1	light-harvesting complex-like protein OHP2, chloroplastic	3
865	XP_015622294.2	LOW QUALITY PROTEIN: phosphoglycerate kinase, chloroplastic	2
866	XP_015622297.1	secretory carrier-associated membrane protein 2	1
867	XP_015622315.1	phytochromobilin:ferredoxin oxidoreductase, chloroplastic	1
868	XP_015622323.1	glycylpeptide N-tetradecanoyltransferase 1	2
869	XP_015622338.1	aldo-keto reductase family 4 member C10	2
870	XP_015622354.1	ubiquitin carboxyl-terminal hydrolase 6	4
871	XP_015622373.1	alpha-xylosidase 1	2
872	XP_015622378.1	uncharacterized protein LOC4324118	4
873	XP_015622380.1	syntaxin-22	2
874	XP_015622382.1	ATP-dependent Clp protease proteolytic subunit 3, chloroplastic	2
875	XP_015622386.1	non-specific lipid-transfer protein 3	1
876	XP_015622387.1	COP9 signalosome complex subunit 2	1
877	XP_015622388.1	26S proteasome non-ATPase regulatory subunit 13 homolog B	1
878	XP_015622416.1	uncharacterized protein LOC4327033	4
879	XP_015622421.1	uncharacterized protein LOC4325311	2
880	XP_015622430.1	uncharacterized protein LOC4325295	1
881	XP_015622439.1	serine--tRNA ligase	7
882	XP_015622465.1	HD domain-containing protein 2 homolog	1
883	XP_015622473.1	aspartate--tRNA ligase, chloroplastic/mitochondrial	8
884	XP_015622476.1	uncharacterized protein LOC4324593	2
885	XP_015622485.1	uridine 5'-monophosphate synthase	5
886	XP_015622486.1	glutathione S-transferase 4	1
887	XP_015622515.1	protein disulfide isomerase-like 2-2	5
888	XP_015622517.1	phytochrome-associated serine/threonine-protein phosphatase	3
889	XP_015622541.1	uncharacterized protein LOC4323861 isoform X2	2
890	XP_015622612.1	sucrose-phosphatase 2	6
891	XP_015622613.1	uncharacterized protein LOC4331129	9
892	XP_015622614.1	28 kDa ribonucleoprotein, chloroplastic	2
893	XP_015622615.1	uncharacterized protein LOC4331128	3
894	XP_015622617.1	beta-catenin-like protein 1	1
895	XP_015622630.1	NADP-dependent D-sorbitol-6-phosphate dehydrogenase	7
896	XP_015622650.1	bifunctional nitrilase/nitrile hydratase NIT4-like	1
897	XP_015622660.1	protein CURVATURE THYLAKOID 1A, chloroplastic	6
898	XP_015622661.1	uncharacterized protein LOC4325729 isoform X2	1
899	XP_015622662.1	calcium sensing receptor, chloroplastic	13
900	XP_015622664.1	MLO-like protein 13	1
901	XP_015622682.1	fumarylacetoacetase-like	6
902	XP_015622692.1	pyrophosphate--fructose 6-phosphate 1-phosphotransferase subunit alpha	2
903	XP_015622707.1	26S proteasome non-ATPase regulatory subunit 6-like	2
904	XP_015622709.1	protein HHL1, chloroplastic	5
905	XP_015622711.1	fruit protein pKIWI502 isoform X1	13
906	XP_015622735.1	vesicle-associated protein 1-2	1
907	XP_015622737.1	uncharacterized protein LOC4331268	5
908	XP_015622744.1	uncharacterized protein LOC4328186	2
909	XP_015622745.1	upstream activation factor subunit spp27	1
910	XP_015622746.1	probable phospholipid hydroperoxide glutathione peroxidase	5
911	XP_015622753.1	mediator of RNA polymerase II transcription subunit 36a	5
912	XP_015622758.1	copper transport protein ATX1	1
913	XP_015622762.1	isocitrate dehydrogenase	1
914	XP_015622778.1	uncharacterized protein At1g32220, chloroplastic isoform X1	2
915	XP_015622800.1	probable aldo-keto reductase 1	7
916	XP_015622801.1	gamma carbonic anhydrase-like 1, mitochondrial	3
917	XP_015622813.1	ADP-ribosylation factor-like protein 8c	3
918	XP_015622826.1	reticulon-like protein B2	3
919	XP_015622833.1	histone-lysine N-methyltransferase setd3 isoform X1	3
920	XP_015622836.1	outer envelope membrane protein 7	5
921	XP_015622843.1	glutamate--tRNA ligase, chloroplastic/mitochondrial	1
922	XP_015622854.1	ER membrane protein complex subunit 2	4
923	XP_015622867.1	mitochondrial metalloendopeptidase OMA1	2
924	XP_015622904.1	uncharacterized protein LOC4330396 isoform X1	1
925	XP_015622923.1	outer envelope pore protein 16-3, chloroplastic/mitochondrial	1
926	XP_015622928.1	thylakoid lumenal protein TL203, chloroplastic isoform X2	18
927	XP_015622937.1	uncharacterized protein LOC4328324	1
928	XP_015622941.1	uncharacterized protein LOC4328226	2
929	XP_015622959.1	germin-like protein 2-4	2
930	XP_015622980.1	cyanidin 3-O-rutinoside 5-O-glucosyltransferase	1
931	XP_015622986.1	V-type proton ATPase catalytic subunit A	1
932	XP_015622998.1	probable 4-hydroxy-tetrahydrodipicolinate reductase 1, chloroplastic	7
933	XP_015623005.1	probable beta-D-xylosidase 7	5
934	XP_015623018.1	peptidyl-prolyl cis-trans isomerase FKBP16-1, chloroplastic	2
935	XP_015623020.1	probable ascorbate-specific transmembrane electron transporter 1	2
936	XP_015623039.1	50S ribosomal protein L13, chloroplastic	5
937	XP_015623044.1	putative 4-hydroxy-4-methyl-2-oxoglutarate aldolase 2 isoform X2	1
938	XP_015623047.1	probable steroid-binding protein 3	5
939	XP_015623052.1	uncharacterized protein LOC4329960	10
940	XP_015623058.1	methionine aminopeptidase 1D, chloroplastic/mitochondrial isoform X4	1
941	XP_015623062.1	protein CURVATURE THYLAKOID 1D, chloroplastic	5
942	XP_015623068.1	beta-glucosidase 1 isoform X1	1
943	XP_015623086.1	probable tocopherol O-methyltransferase, chloroplastic	5
944	XP_015623090.1	histidinol-phosphate aminotransferase, chloroplastic	4
945	XP_015623107.1	probable L-ascorbate peroxidase 8, chloroplastic isoform X2	21
946	XP_015623113.1	uncharacterized protein LOC4328820	13
947	XP_015623150.1	probable pyridoxal 5'-phosphate synthase subunit PDX2	3
948	XP_015623154.1	quinone oxidoreductase PIG3	3
949	XP_015623167.1	prolyl-tRNA synthetase associated domain-containing protein 1	4
950	XP_015623177.1	glyoxylate/succinic semialdehyde reductase 1	13
951	XP_015623203.1	sirohydrochlorin ferrochelatase, chloroplastic isoform X1	1
952	XP_015623221.1	50S ribosomal protein L29, chloroplastic	2
953	XP_015623225.1	prefoldin subunit 1	1
954	XP_015623230.1	abscisic stress-ripening protein 1	1
955	XP_015623232.1	probable enoyl-CoA hydratase 2, mitochondrial	1
956	XP_015623241.1	uncharacterized protein LOC4329404	1
957	XP_015623260.1	thioredoxin-like 3-1, chloroplastic	4
958	XP_015623271.1	subtilisin-like protease SBT53	1
959	XP_015623276.1	psbP domain-containing protein 5, chloroplastic	10
960	XP_015623293.1	peroxisome biogenesis protein 19-1	1
961	XP_015623296.1	PLAT domain-containing protein 3	1
962	XP_015623299.1	UDP-glycosyltransferase 73E1	2
963	XP_015623305.1	photosystem I chlorophyll a/b-binding protein 5, chloroplastic	5
964	XP_015623311.1	uncharacterized protein LOC4327800	3
965	XP_015623324.1	fatty-acid-binding protein 3, chloroplastic	2
966	XP_015623340.1	phosphatase IMPL1, chloroplastic	7
967	XP_015623341.1	uncharacterized protein LOC4326035	5
968	XP_015623350.1	nucleoid-associated protein At2g24020, chloroplastic	9
969	XP_015623361.1	protein LOW PSII ACCUMULATION 3, chloroplastic	5
970	XP_015623362.2	nicotianamine aminotransferase A	1
971	XP_015623375.1	serine carboxypeptidase-like 17	2
972	XP_015623376.1	ribose-phosphate pyrophosphokinase 1, chloroplastic	1
973	XP_015623382.1	lecithin-cholesterol acyltransferase-like 1	5
974	XP_015623383.1	prefoldin subunit 6	1
975	XP_015623399.1	NDR1/HIN1-like protein 1	2
976	XP_015623410.1	glycine-rich protein 1	1
977	XP_015623412.1	vacuolar protein sorting-associated protein 20 homolog 2	1
978	XP_015623413.1	uncharacterized protein At2g34160	1
979	XP_015623454.1	altered inheritance rate of mitochondria protein 25	1
980	XP_015623465.1	translation initiation factor IF3-4, chloroplastic	6
981	XP_015623472.1	ferredoxin-thioredoxin reductase, variable chain	2
982	XP_015623491.1	pheophytinase, chloroplastic isoform X3	3
983	XP_015623500.1	protein THYLAKOID RHODANESE-LIKE, chloroplastic-like	10
984	XP_015623548.1	HD domain-containing protein 2	5
985	XP_015623595.1	caffeoylshikimate esterase	1
986	XP_015623609.1	trihelix transcription factor ASR3	2
987	XP_015623613.1	50S ribosomal protein L21, chloroplastic	2
988	XP_015623614.1	peptidyl-prolyl cis-trans isomerase A1	11
989	XP_015623625.1	uncharacterized protein LOC4329119	1
990	XP_015623631.1	3-oxoacyl-	1
991	XP_015623635.1	epimerase family protein SDR39U1 homolog, chloroplastic isoform X1	6
992	XP_015623648.1	40S ribosomal protein S10-1-like	2
993	XP_015623685.1	50S ribosomal protein L19-2, chloroplastic	1
994	XP_015623695.1	clavaminate synthase-like protein At3g21360	4
995	XP_015623740.1	protein LOW PSII ACCUMULATION 2, chloroplastic	1
996	XP_015623766.1	30S ribosomal protein S21, chloroplastic	5
997	XP_015623781.1	flowering-promoting factor 1-like protein 3	1
998	XP_015623809.1	ubiquinol oxidase 1c, mitochondrial-like	3
999	XP_015623850.1	rhodanese-like domain-containing protein 11, chloroplastic	2
1000	XP_015623863.1	photosystem II 5 kDa protein, chloroplastic	5
1001	XP_015623911.1	photosynthetic NDH subunit of lumenal location 4, chloroplastic	5
1002	XP_015623954.1	peroxiredoxin-2E-2, chloroplastic	16
1003	XP_015623956.1	protein CHLOROPLAST ENHANCING STRESS TOLERANCE, chloroplastic	7
1004	XP_015623982.2	186 kDa class III heat shock protein	1
1005	XP_015623983.1	salt stress root protein RS1-like	1
1006	XP_015623987.1	photosynthetic NDH subunit of subcomplex B 4, chloroplastic	6
1007	XP_015624003.1	uncharacterized protein LOC4330307	2
1008	XP_015624075.1	uncharacterized protein LOC4325426 isoform X2	1
1009	XP_015624137.1	50S ribosomal protein L12, chloroplastic	6
1010	XP_015624147.1	30S ribosomal protein S20, chloroplastic	4
1011	XP_015624179.1	14 kDa proline-rich protein DC215	2
1012	XP_015624188.1	20 kDa chaperonin, chloroplastic	4
1013	XP_015624385.1	photosynthetic NDH subunit of lumenal location 2, chloroplastic	4
1014	XP_015624410.1	probable 3-hydroxyisobutyrate dehydrogenase-like 1, mitochondrial	3
1015	XP_015624478.1	protein ACTIVITY OF BC1 COMPLEX KINASE 8, chloroplastic	4
1016	XP_015624536.1	protein FLUORESCENT IN BLUE LIGHT, chloroplastic isoform X2	4
1017	XP_015624618.1	homoserine kinase	3
1018	XP_015624624.1	outer envelope pore protein 21, chloroplastic	3
1019	XP_015624642.1	high mobility group B protein 15	1
1020	XP_015624643.1	cysteine proteinase 1	7
1021	XP_015624648.1	phosphoenolpyruvate carboxylase 1	13
1022	XP_015624657.1	probable splicing factor 3A subunit 1	4
1023	XP_015624666.1	26S proteasome regulatory subunit S10B homolog B	6
1024	XP_015624687.1	protein BTR1	4
1025	XP_015624692.1	50S ribosomal protein L9, chloroplastic	5
1026	XP_015624908.1	presequence protease 1, chloroplastic/mitochondrial	42
1027	XP_015624986.1	peroxidase 72	2
1028	XP_015625013.1	dihydrolipoyl dehydrogenase 1, chloroplastic	10
1029	XP_015625080.1	late embryogenesis abundant protein Lea14-A	1
1030	XP_015625112.1	titin homolog	1
1031	XP_015625120.1	phenylalanine ammonia-lyase	20
1032	XP_015625124.1	dephospho-CoA kinase	2
1033	XP_015625133.1	ornithine carbamoyltransferase, chloroplastic isoform X2	10
1034	XP_015625137.1	soluble inorganic pyrophosphatase	8
1035	XP_015625151.1	26S proteasome regulatory subunit 6A homolog	8
1036	XP_015625156.1	syntaxin-61	1
1037	XP_015625157.1	CLP protease regulatory subunit CLPX1, mitochondrial isoform X1	2
1038	XP_015625160.1	PHD finger protein ALFIN-LIKE 7	2
1039	XP_015625164.1	glutathione S-transferase zeta class isoform X4	3
1040	XP_015625165.1	NADH dehydrogenase	1
1041	XP_015625166.1	E3 ubiquitin-protein ligase UPL3	2
1042	XP_015625167.1	glycerate dehydrogenase	30
1043	XP_015625183.1	DExH-box ATP-dependent RNA helicase DExH12	7
1044	XP_015625191.1	uncharacterized protein LOC4330581	7
1045	XP_015625194.1	ribulose-1,5 bisphosphate carboxylase/oxygenase large subunit N-methyltransferase, chloroplastic	5
1046	XP_015625198.1	ferredoxin--NADP reductase, leaf isozyme 2, chloroplastic-like	25
1047	XP_015625199.1	169 kDa class I heat shock protein 1	1
1048	XP_015625200.1	60S ribosomal protein L9-like	1
1049	XP_015625225.1	glycine-rich protein 2	3
1050	XP_015625227.1	peptidyl-prolyl cis-trans isomerase	10
1051	XP_015625228.1	far upstream element-binding protein 1	2
1052	XP_015625229.1	xaa-Pro dipeptidase	2
1053	XP_015625235.1	elongation factor 2	1
1054	XP_015625240.1	thioredoxin-like 4, chloroplastic	2
1055	XP_015625244.2	probable cytosolic oligopeptidase A	25
1056	XP_015625264.1	aspartate--tRNA ligase 2, cytoplasmic	8
1057	XP_015625266.1	N-carbamoylputrescine amidase	3
1058	XP_015625267.1	50S ribosomal protein L27, chloroplastic	4
1059	XP_015625272.1	uncharacterized protein LOC4326593	3
1060	XP_015625273.1	beta-fructofuranosidase, insoluble isoenzyme 1	5
1061	XP_015625274.1	ATP-dependent helicase BRM	1
1062	XP_015625324.1	mitochondrial proton/calcium exchanger protein	1
1063	XP_015625338.1	uncharacterized protein LOC107276217	2
1064	XP_015625356.1	splicing factor 3B subunit 1 isoform X2	2
1065	XP_015625363.1	50S ribosomal protein L3, chloroplastic	9
1066	XP_015625368.1	peptidyl-prolyl cis-trans isomerase FKBP12	3
1067	XP_015625373.1	serine carboxypeptidase-like 34	3
1068	XP_015625377.1	proteasome subunit alpha type-2-like	2
1069	XP_015625382.1	glyceraldehyde-3-phosphate dehydrogenase 3, cytosolic	6
1070	XP_015625389.1	elongation factor 1-gamma 1	6
1071	XP_015625393.1	aquaporin PIP1-1	7
1072	XP_015625394.1	uncharacterized protein LOC4328072	3
1073	XP_015625395.1	catalase isozyme A	17
1074	XP_015625402.1	cryptochrome-1 isoform X2	1
1075	XP_015625416.1	ras GTPase-activating protein-binding protein 2 isoform X2	3
1076	XP_015625432.1	chlorophyll a-b binding protein 8, chloroplastic	25
1077	XP_015625435.1	3-ketoacyl-CoA thiolase 2, peroxisomal	17
1078	XP_015625438.1	stem 28 kDa glycoprotein	8
1079	XP_015625471.1	uncharacterized protein LOC4329160 isoform X2	4
1080	XP_015625472.1	cycloartenol synthase isoform X3	1
1081	XP_015625491.1	ribonuclease TUDOR 1	11
1082	XP_015625492.1	chaperone protein ClpD1, chloroplastic isoform X2	3
1083	XP_015625494.1	chloroplastic import inner membrane translocase subunit HP30-2	1
1084	XP_015625495.1	UDP-glucose:glycoprotein glucosyltransferase	4
1085	XP_015625508.1	uncharacterized protein LOC9269521 isoform X3	1
1086	XP_015625528.1	chloroplast processing peptidase	1
1087	XP_015625535.1	NADPH-dependent pterin aldehyde reductase	4
1088	XP_015625551.1	peroxidase P7	14
1089	XP_015625555.1	thiosulfate/3-mercaptopyruvate sulfurtransferase 1, mitochondrial	2
1090	XP_015625558.1	splicing factor 3B subunit 2	2
1091	XP_015625560.1	hsp70-Hsp90 organizing protein	14
1092	XP_015625566.1	ribose-phosphate pyrophosphokinase 4	6
1093	XP_015625570.1	threonine--tRNA ligase, chloroplastic/mitochondrial 2	5
1094	XP_015625572.1	aquaporin PIP 1-3	1
1095	XP_015625577.1	nuclear-pore anchor isoform X2	2
1096	XP_015625613.1	pyrophosphate-energized vacuolar membrane proton pump	3
1097	XP_015625618.1	heat shock 70 kDa protein BIP1	13
1098	XP_015625624.1	peroxisomal fatty acid beta-oxidation multifunctional protein	8
1099	XP_015625649.1	protein LOW PSII ACCUMULATION 1, chloroplastic	5
1100	XP_015625685.1	universal stress protein A-like protein	1
1101	XP_015625688.1	carbamoyl-phosphate synthase small chain, chloroplastic isoform X3	8
1102	XP_015625698.1	3-isopropylmalate dehydratase large subunit, chloroplastic	6
1103	XP_015625718.1	peroxidase 2	7
1104	XP_015625719.1	phosphoribulokinase, chloroplastic	32
1105	XP_015625722.1	protein CROWDED NUCLEI 1	9
1106	XP_015625724.1	4-hydroxy-3-methylbut-2-en-1-yl diphosphate synthase (ferredoxin), chloroplastic	24
1107	XP_015625731.1	bifunctional protein FolD 4, chloroplastic	2
1108	XP_015625751.1	pectinesterase	6
1109	XP_015625793.1	FAM10 family protein At4g22670 isoform X2	5
1110	XP_015625803.1	guanylate-binding protein 4	2
1111	XP_015625812.1	succinate--CoA ligase [ADP-forming] subunit beta, mitochondrial	17
1112	XP_015625814.1	uncharacterized protein LOC4331123	1
1113	XP_015625833.1	40S ribosomal protein S4	7
1114	XP_015625858.1	elongation factor 1-gamma 2	7
1115	XP_015625860.1	phosphoglycerate kinase, cytosolic	7
1116	XP_015625868.1	DExH-box ATP-dependent RNA helicase DExH15 chloroplastic isoform X3	1
1117	XP_015625872.1	histidine--tRNA ligase, chloroplastic/mitochondrial	1
1118	XP_015625881.1	protein MAINTENANCE OF PSII UNDER HIGH LIGHT 1	1
1119	XP_015625882.1	spliceosome-associated protein 130 A	9
1120	XP_015625918.1	tripeptidyl-peptidase 2	21
1121	XP_015625937.1	pre-mRNA-splicing factor ISY1 homolog	1
1122	XP_015625954.1	ent-copalyl diphosphate synthase 2	1
1123	XP_015625957.1	cytosolic invertase 1	1
1124	XP_015625963.1	monosaccharide-sensing protein 2	4
1125	XP_015625984.1	tyrosine aminotransferase isoform X2	3
1126	XP_015626014.1	heat shock 70 kDa protein, mitochondrial	11
1127	XP_015626018.1	nuclear pore complex protein NUP205	6
1128	XP_015626024.1	uncharacterized protein LOC4331153	4
1129	XP_015626054.1	protoporphyrinogen oxidase, chloroplastic	7
1130	XP_015626085.1	aminopeptidase M1-A	16
1131	XP_015626086.1	ABC transporter F family member 3	1
1132	XP_015626098.1	protein argonaute 1A isoform X2	1
1133	XP_015626102.1	glutamine synthetase cytosolic isozyme 1-1	8
1134	XP_015626109.1	protein TSS	10
1135	XP_015626111.1	protease Do-like 7 isoform X2	3
1136	XP_015626122.1	ultraviolet-B receptor UVR8	3
1137	XP_015626125.1	FGGY carbohydrate kinase domain-containing protein	3
1138	XP_015626129.1	aspartyl protease family protein At5g10770	5
1139	XP_015626133.1	eukaryotic translation initiation factor 3 subunit J	1
1140	XP_015626137.1	putative RNA-binding protein Luc7-like 2 isoform X1	1
1141	XP_015626142.1	transmembrane 9 superfamily member 11	2
1142	XP_015626147.1	subtilisin-like protease SBT14	5
1143	XP_015626149.1	BAG family molecular chaperone regulator 7	1
1144	XP_015626150.1	L-lactate dehydrogenase A	5
1145	XP_015626162.1	light-harvesting complex-like protein 3 isotype 2, chloroplastic	5
1146	XP_015626163.1	4-hydroxyphenylpyruvate dioxygenase	3
1147	XP_015626188.1	2-C-methyl-D-erythritol 4-phosphate cytidylyltransferase, chloroplastic isoform X1	8
1148	XP_015626189.1	putative D-cysteine desulfhydrase 1, mitochondrial	6
1149	XP_015626195.1	uncharacterized protein LOC4327783	2
1150	XP_015626213.1	uncharacterized protein At5g03900, chloroplastic	1
1151	XP_015626215.1	heme-binding-like protein At3g10130, chloroplastic	1
1152	XP_015626225.1	aspartate aminotransferase, mitochondrial isoform X2	1
1153	XP_015626230.1	14-3-3-like protein GF14-E isoform X2	3
1154	XP_015626245.1	ras GTPase-activating protein-binding protein 1 isoform X2	2
1155	XP_015626255.1	241 kDa heat shock protein, mitochondrial isoform X2	2
1156	XP_015626267.2	isoleucine--tRNA ligase, chloroplastic/mitochondrial	14
1157	XP_015626269.1	serine/threonine-protein phosphatase PP2A-3 catalytic subunit	2
1158	XP_015626272.1	serine carboxypeptidase 3	1
1159	XP_015626284.1	ras-related protein Rab-2-B	1
1160	XP_015626328.1	T-complex protein 1 subunit delta	11
1161	XP_015626329.1	probable tocopherol cyclase, chloroplastic	5
1162	XP_015626330.1	probable inactive nicotinamidase At3g16190	4
1163	XP_015626335.1	pyruvate dehydrogenase E1 component subunit alpha-1, mitochondrial	12
1164	XP_015626352.1	SNW/SKI-interacting protein A-like	3
1165	XP_015626365.1	dehydrogenase/reductase SDR family member FEY	1
1166	XP_015626370.1	transcription termination factor MTERF8, chloroplastic	1
1167	XP_015626375.1	ATP synthase delta chain, chloroplastic	27
1168	XP_015626379.1	cullin-associated NEDD8-dissociated protein 1	10
1169	XP_015626381.1	probable voltage-gated potassium channel subunit beta	9
1170	XP_015626399.1	probable aquaporin PIP2-2	3
1171	XP_015626404.1	heat shock 70 kDa protein 17	2
1172	XP_015626408.1	cinnamyl alcohol dehydrogenase 2	1
1173	XP_015626416.1	probable inactive linolenate hydroperoxide lyase	13
1174	XP_015626459.1	acetolactate synthase 1, chloroplastic	1
1175	XP_015626460.1	eukaryotic initiation factor 4A-3	2
1176	XP_015626462.1	uncharacterized protein LOC4329921	2
1177	XP_015626470.1	sucrose synthase 6	5
1178	XP_015626471.1	26S proteasome non-ATPase regulatory subunit 2 homolog A	1
1179	XP_015626514.1	STOREKEEPER protein	1
1180	XP_015626515.1	soluble inorganic pyrophosphatase 6, chloroplastic	13
1181	XP_015626516.1	eukaryotic translation initiation factor 3 subunit G	3
1182	XP_015626559.1	pollen-specific leucine-rich repeat extensin-like protein 2 isoform X2	1
1183	XP_015626576.1	uncharacterized protein LOC4331034	7
1184	XP_015626578.1	glycine-rich RNA-binding protein 3, mitochondrial	1
1185	XP_015626598.1	carboxyl-terminal-processing peptidase 2, chloroplastic	6
1186	XP_015626603.1	mitochondrial phosphate carrier protein 3, mitochondrial	5
1187	XP_015626630.1	uncharacterized protein LOC4327654	2
1188	XP_015626632.1	glycerophosphodiester phosphodiesterase GDPDL3	9
1189	XP_015626633.1	importin beta-like SAD2	3
1190	XP_015626642.1	plastidic ATP/ADP-transporter	10
1191	XP_015626660.1	citrate synthase 3, peroxisomal	6
1192	XP_015626662.1	9-cis-epoxycarotenoid dioxygenase NCED1, chloroplastic-like	9
1193	XP_015626680.1	probable protein phosphatase 2C 1 isoform X1	2
1194	XP_015626684.1	adenosine kinase 2	9
1195	XP_015626705.1	probable lactoylglutathione lyase, chloroplastic	10
1196	XP_015626707.1	haloacid dehalogenase-like hydrolase domain-containing protein At2g33255	2
1197	XP_015626713.1	glycolipid transfer protein 1	2
1198	XP_015626717.1	choline-phosphate cytidylyltransferase 1	3
1199	XP_015626725.1	uncharacterized protein LOC9271151	4
1200	XP_015626738.1	peptidyl-tRNA hydrolase, mitochondrial	1
1201	XP_015626739.1	uncharacterized protein LOC4329059	3
1202	XP_015626761.1	neurofilament medium polypeptide	1
1203	XP_015626775.1	lipoxygenase 23	35
1204	XP_015626785.1	protein BONZAI 1	1
1205	XP_015626787.1	lachrymatory-factor synthase	1
1206	XP_015626801.1	cytochrome P450 97B2, chloroplastic	2
1207	XP_015626804.1	60S ribosomal protein L31	1
1208	XP_015626809.1	glutathione reductase, cytosolic	8
1209	XP_015626823.1	ATPase family AAA domain-containing protein 3C isoform X2	1
1210	XP_015626829.1	cyclase-like protein 1	2
1211	XP_015626833.1	protein ELC-like	1
1212	XP_015626836.1	uncharacterized protein LOC4331058	4
1213	XP_015626839.1	uncharacterized protein LOC4331057	1
1214	XP_015626851.1	uncharacterized protein LOC4328007	2
1215	XP_015626876.1	uncharacterized protein LOC4330071	16
1216	XP_015626915.1	26S proteasome regulatory subunit 8 homolog A	13
1217	XP_015626919.1	serine protease SPPA, chloroplastic	9
1218	XP_015626928.1	uncharacterized protein At1g26090, chloroplastic	3
1219	XP_015626942.1	peroxidase P7	2
1220	XP_015626943.1	peroxidase P7	4
1221	XP_015626952.1	26S proteasome regulatory subunit 6B homolog	3
1222	XP_015626959.1	proteasome subunit alpha type-1	7
1223	XP_015626961.1	probable 2-carboxy-D-arabinitol-1-phosphatase	4
1224	XP_015626974.1	outer envelope pore protein 37, chloroplastic	16
1225	XP_015626977.1	tubulin-folding cofactor A	1
1226	XP_015626978.1	translation initiation factor eIF-2B subunit epsilon	2
1227	XP_015626985.1	zinc finger CCCH domain-containing protein 14	3
1228	XP_015627027.1	protein NCA1	4
1229	XP_015627031.1	neutral/alkaline invertase 3, chloroplastic	1
1230	XP_015627040.1	monodehydroascorbate reductase 2, peroxisomal	11
1231	XP_015627045.1	protein disulfide isomerase-like 1-4	1
1232	XP_015627054.1	AIG2-like protein D	2
1233	XP_015627061.1	elongation factor Tu, chloroplastic	32
1234	XP_015627062.1	cytochrome b-c1 complex subunit Rieske, mitochondrial	3
1235	XP_015627074.1	dihydropyrimidine dehydrogenase (NADP(+)), chloroplastic	6
1236	XP_015627098.1	psbP domain-containing protein 7, chloroplastic	1
1237	XP_015627100.1	probable diaminopimelate decarboxylase, chloroplastic	5
1238	XP_015627112.1	geranylgeranyl diphosphate reductase, chloroplastic	14
1239	XP_015627135.1	thioredoxin reductase NTRB	4
1240	XP_015627140.1	citrate synthase 4, mitochondrial	1
1241	XP_015627141.1	protein LOW PSII ACCUMULATION 3, chloroplastic	6
1242	XP_015627158.1	peroxidase 1	10
1243	XP_015627169.1	alcohol dehydrogenase class-3	6
1244	XP_015627175.1	caffeic acid 3-O-methyltransferase	6
1245	XP_015627192.1	probable splicing factor, arginine/serine-rich 6	1
1246	XP_015627198.1	D-amino-acid transaminase, chloroplastic	2
1247	XP_015627209.1	dehydrin DHN1	3
1248	XP_015627210.1	ribonuclease J isoform X1	3
1249	XP_015627234.1	lycopene beta cyclase, chloroplastic	5
1250	XP_015627239.1	protease Do-like 9	1
1251	XP_015627245.1	proliferating cell nuclear antigen	7
1252	XP_015627253.1	3-isopropylmalate dehydratase small subunit 3	4
1253	XP_015627255.1	porphobilinogen deaminase, chloroplastic isoform X1	11
1254	XP_015627266.1	succinate-semialdehyde dehydrogenase, mitochondrial	6
1255	XP_015627272.1	probable ATP synthase 24 kDa subunit, mitochondrial	11
1256	XP_015627274.1	probable inactive receptor kinase At2g26730	4
1257	XP_015627276.1	peptidyl-prolyl cis-trans isomerase FKBP18, chloroplastic	3
1258	XP_015627280.1	temperature-induced lipocalin-1	7
1259	XP_015627281.1	protein TAB2 homolog, chloroplastic	5
1260	XP_015627284.1	uncharacterized protein LOC4329952 isoform X2	3
1261	XP_015627319.1	aspartate aminotransferase, chloroplastic	23
1262	XP_015627328.1	U2 small nuclear ribonucleoprotein A'	4
1263	XP_015627336.1	exocyst complex component SEC6 isoform X1	1
1264	XP_015627346.1	70 kDa peptidyl-prolyl isomerase	1
1265	XP_015627364.1	annexin D7	3
1266	XP_015627367.1	serine/threonine protein phosphatase 2A 55 kDa regulatory subunit B beta isoform isoform X2	1
1267	XP_015627368.1	40S ribosomal protein S3a-like	1
1268	XP_015627369.1	spermine synthase	1
1269	XP_015627384.1	putative UDP-rhamnose:rhamnosyltransferase 1	8
1270	XP_015627405.1	2-Cys peroxiredoxin BAS1, chloroplastic	18
1271	XP_015627452.1	soluble starch synthase 2-2, chloroplastic/amyloplastic	10
1272	XP_015627480.1	thioredoxin M1, chloroplastic	3
1273	XP_015627483.1	uncharacterized protein LOC4330461	1
1274	XP_015627484.1	apoptosis inhibitor 5-like protein API5	3
1275	XP_015627488.1	bifunctional dTDP-4-dehydrorhamnose 3,5-epimerase/dTDP-4-dehydrorhamnose reductase	1
1276	XP_015627495.1	protein NRT1/ PTR FAMILY 64	2
1277	XP_015627496.1	NAP1-related protein 2	2
1278	XP_015627503.1	1,4-alpha-glucan-branching enzyme 2, chloroplastic/amyloplastic	5
1279	XP_015627504.1	40S ribosomal protein S8	6
1280	XP_015627531.1	GTP-binding protein YPTM2 isoform X1	2
1281	XP_015627552.1	translation factor GUF1 homolog, chloroplastic	6
1282	XP_015627561.1	protein TIC 20-v, chloroplastic	2
1283	XP_015627578.1	60S ribosomal protein L6-3	3
1284	XP_015627588.1	glycine cleavage system H protein 2, mitochondrial	2
1285	XP_015627599.1	acetylornithine deacetylase	6
1286	XP_015627604.1	transmembrane 9 superfamily member 1	1
1287	XP_015627610.1	protein TIC 55, chloroplastic	13
1288	XP_015627611.1	60S ribosomal protein L35a-1	2
1289	XP_015627615.1	60S ribosomal protein L27-3	1
1290	XP_015627624.1	2-C-methyl-D-erythritol 2,4-cyclodiphosphate synthase, chloroplastic	3
1291	XP_015627629.1	uridine-cytidine kinase C	2
1292	XP_015627637.1	uncharacterized protein LOC9267563	2
1293	XP_015627644.1	outer envelope protein 80, chloroplastic	2
1294	XP_015627657.1	DNA damage-inducible protein 1	4
1295	XP_015627700.1	dihydrolipoyllysine-residue acetyltransferase component 2 of pyruvate dehydrogenase complex, mitochondrial	1
1296	XP_015627707.1	glyceraldehyde-3-phosphate dehydrogenase GAPCP1, chloroplastic	1
1297	XP_015627717.1	uncharacterized protein LOC4331029	2
1298	XP_015627719.1	acetolactate synthase small subunit 2, chloroplastic isoform X2	2
1299	XP_015627750.1	NADH dehydrogenase [ubiquinone] 1 alpha subcomplex subunit 9, mitochondrial	10
1300	XP_015627763.1	NEDD8-activating enzyme E1 regulatory subunit AXR1 isoform X2	4
1301	XP_015627776.1	DNA repair protein recA homolog 1, chloroplastic	2
1302	XP_015627792.1	elongation factor 1-delta 2	4
1303	XP_015627795.1	probable NADH dehydrogenase [ubiquinone] 1 alpha subcomplex subunit 5, mitochondrial	5
1304	XP_015627797.1	hydroxyacylglutathione hydrolase cytoplasmic	1
1305	XP_015627817.1	probable acyl-activating enzyme 16, chloroplastic	2
1306	XP_015627819.1	basic transcription factor 3	3
1307	XP_015627827.1	probable zinc metalloprotease EGY3, chloroplastic isoform X2	8
1308	XP_015627830.1	ran-binding protein 1 homolog a	2
1309	XP_015627831.1	mitochondrial import receptor subunit TOM40-1	4
1310	XP_015627835.1	omega-amidase, chloroplastic	2
1311	XP_015627856.1	50S ribosomal protein L5, chloroplastic	6
1312	XP_015627861.1	glutathione reductase, chloroplastic	14
1313	XP_015627887.1	outer envelope protein 64, chloroplastic	1
1314	XP_015627896.1	cell number regulator 6 isoform X1	1
1315	XP_015627909.1	DEAD-box ATP-dependent RNA helicase 47B	1
1316	XP_015627910.1	maf-like protein DDB_G0281937	2
1317	XP_015627934.1	dehydrin HIRD11	3
1318	XP_015627952.1	uncharacterized protein LOC4332473	1
1319	XP_015627962.1	uncharacterized protein LOC4333091	4
1320	XP_015627981.1	magnesium-chelatase subunit ChlI, chloroplastic	14
1321	XP_015627988.1	NADH dehydrogenase [ubiquinone] 1 beta subcomplex subunit 7	1
1322	XP_015627990.1	glycerophosphodiester phosphodiesterase GDPD6	5
1323	XP_015627997.1	ferredoxin C 1, chloroplastic	1
1324	XP_015627998.1	uncharacterized protein LOC4333625	4
1325	XP_015628007.1	phytanoyl-CoA dioxygenase 1	1
1326	XP_015628054.1	cytochrome b-c1 complex subunit 7	5
1327	XP_015628057.1	protein SPIRAL1-like 1	2
1328	XP_015628075.1	protein SRG1	1
1329	XP_015628111.2	uncharacterized protein LOC4332468	6
1330	XP_015628123.1	CBBY-like protein	10
1331	XP_015628129.1	farnesyl pyrophosphate synthase	11
1332	XP_015628131.1	zinc finger protein VAR3, chloroplastic	1
1333	XP_015628146.1	uncharacterized protein LOC4332730	8
1334	XP_015628148.1	proteasome subunit alpha type-2	1
1335	XP_015628153.1	uncharacterized protein LOC4333986	1
1336	XP_015628156.1	accelerated cell death 11	2
1337	XP_015628157.1	uncharacterized protein LOC4333328	1
1338	XP_015628171.1	tetratricopeptide repeat protein 38	2
1339	XP_015628176.1	1,4-dihydroxy-2-naphthoyl-CoA thioesterase 1	3
1340	XP_015628189.1	ATP-dependent Clp protease proteolytic subunit-related protein 3, chloroplastic	2
1341	XP_015628213.1	uncharacterized protein LOC4332547	5
1342	XP_015628221.1	probable serine/threonine-protein kinase PBL15	1
1343	XP_015628225.1	imidazole glycerol phosphate synthase hisHF, chloroplastic	4
1344	XP_015628233.1	thioredoxin-like protein AAED1, chloroplastic	7
1345	XP_015628236.1	late embryogenesis abundant protein, group 3	1
1346	XP_015628251.1	protein CHAPERONE-LIKE PROTEIN OF POR1, chloroplastic	1
1347	XP_015628260.1	probable 2-oxoglutarate-dependent dioxygenase At5g05600	1
1348	XP_015628263.1	ATP-dependent Clp protease proteolytic subunit 5, chloroplastic	6
1349	XP_015628287.1	chalcone--flavonone isomerase	8
1350	XP_015628297.1	prolycopene isomerase 1, chloroplastic	5
1351	XP_015628353.1	uncharacterized protein LOC4333370	3
1352	XP_015628377.1	uncharacterized protein LOC4334188	9
1353	XP_015628385.1	uncharacterized protein LOC4324318	2
1354	XP_015628386.1	cysteine proteinase inhibitor 8	1
1355	XP_015628387.1	prohibitin-2, mitochondrial	2
1356	XP_015628393.1	ankyrin repeat domain-containing protein 2A	17
1357	XP_015628426.1	probable pterin-4-alpha-carbinolamine dehydratase, chloroplastic	9
1358	XP_015628442.1	RGS1-HXK1-interacting protein 1	2
1359	XP_015628465.1	protochlorophyllide-dependent translocon component 52, chloroplastic	8
1360	XP_015628466.1	30S ribosomal protein S1, chloroplastic	17
1361	XP_015628467.1	ras-related protein RABF1	2
1362	XP_015628486.1	plastidal glycolate/glycerate translocator 1, chloroplastic	10
1363	XP_015628498.1	50S ribosomal protein L10, chloroplastic	6
1364	XP_015628510.1	membrane metalloprotease ARASP, chloroplastic	4
1365	XP_015628532.1	uncharacterized protein LOC4333437	15
1366	XP_015628565.1	uncharacterized protein LOC9269534	12
1367	XP_015628605.1	peptidyl-prolyl cis-trans isomerase E	2
1368	XP_015628628.1	50S ribosomal protein L4, chloroplastic	6
1369	XP_015628665.1	glucose-6-phosphate 1-dehydrogenase, chloroplastic isoform X2	4
1370	XP_015628669.1	huntingtin-interacting protein K	2
1371	XP_015628692.1	10 kDa chaperonin, mitochondrial	1
1372	XP_015628701.1	rhodanese-like domain-containing protein 10	4
1373	XP_015628709.1	50S ribosomal protein L6, chloroplastic	7
1374	XP_015628712.1	40S ribosomal protein S20-1	2
1375	XP_015628729.1	prostamide/prostaglandin F synthase	5
1376	XP_015628757.1	nifU-like protein 1, chloroplastic	1
1377	XP_015628792.1	sanguinarine reductase	7
1378	XP_015628808.1	probable acetyltransferase NATA1-like	1
1379	XP_015628848.1	30S ribosomal protein S13, chloroplastic	3
1380	XP_015628859.1	uncharacterized protein LOC4334638	4
1381	XP_015628866.1	30S ribosomal protein S9, chloroplastic	6
1382	XP_015628889.1	uncharacterized protein LOC4331442	5
1383	XP_015628905.1	40S ribosomal protein S17-3	1
1384	XP_015628930.1	remorin	2
1385	XP_015628942.1	cysteine-rich repeat secretory protein 55	1
1386	XP_015628999.1	uncharacterized protein LOC9270360 isoform X1	1
1387	XP_015629003.1	glutathione S-transferase F12	6
1388	XP_015629022.1	blue copper protein	1
1389	XP_015629030.1	cell division protein FtsY homolog, chloroplastic	4
1390	XP_015629049.1	germin-like protein 3-6	4
1391	XP_015629087.1	glutathione S-transferase F11	6
1392	XP_015629126.1	outer envelope pore protein 16-2, chloroplastic	7
1393	XP_015629147.1	ferredoxin C 2, chloroplastic	1
1394	XP_015629183.1	inactive protein RESTRICTED TEV MOVEMENT 2	2
1395	XP_015629202.1	peroxidase 70	3
1396	XP_015629291.1	horcolin	4
1397	XP_015629700.1	uncharacterized protein LOC4334748	6
1398	XP_015629707.1	ras-related protein RABA2a	2
1399	XP_015629708.1	30S ribosomal protein S6 alpha, chloroplastic	1
1400	XP_015629717.1	vacuolar-sorting receptor 1	1
1401	XP_015629729.1	uncharacterized protein LOC9266492	8
1402	XP_015629747.1	4-coumarate--CoA ligase-like 4	2
1403	XP_015629749.1	catalase-1	18
1404	XP_015629751.1	probable signal recognition particle 43 kDa protein, chloroplastic	6
1405	XP_015629752.1	thiol-disulfide oxidoreductase LTO1	1
1406	XP_015629756.1	acyl-CoA-binding domain-containing protein 6	3
1407	XP_015629761.1	actin-3	3
1408	XP_015629762.1	electron transfer flavoprotein subunit alpha, mitochondrial	5
1409	XP_015629764.1	glycine-rich RNA-binding protein RZ1A	5
1410	XP_015629790.1	3-methyl-2-oxobutanoate hydroxymethyltransferase 1, mitochondrial	2
1411	XP_015629803.1	elongation factor 1-alpha-like	38
1412	XP_015629811.1	serine hydroxymethyltransferase, mitochondrial	36
1413	XP_015629836.1	ferredoxin--NADP reductase, root isozyme, chloroplastic	1
1414	XP_015629844.1	sucrose synthase 1	22
1415	XP_015629854.1	cinnamoyl-CoA reductase 1	1
1416	XP_015629855.1	40S ribosomal protein S23	3
1417	XP_015629860.1	uncharacterized protein LOC4331683 isoform X2	3
1418	XP_015629881.1	4-coumarate--CoA ligase-like 1	2
1419	XP_015630050.1	uncharacterized protein LOC4334719	4
1420	XP_015630146.1	uncharacterized protein LOC4325470	1
1421	XP_015630172.2	uncharacterized protein LOC4331522	3
1422	XP_015630205.1	LOW QUALITY PROTEIN: serine/threonine-protein phosphatase PP1	1
1423	XP_015630224.1	putative germin-like protein 3-2	1
1424	XP_015630295.1	probable inactive purple acid phosphatase 1	1
1425	XP_015630316.1	actin-1	4
1426	XP_015630351.1	proteasome subunit alpha type-6 isoform X2	4
1427	XP_015630359.1	protein IN2-1 homolog B	7
1428	XP_015630361.1	protein IN2-1 homolog A	1
1429	XP_015630364.1	protein MODIFIER OF SNC1 11 isoform X2	1
1430	XP_015630377.1	40S ribosomal protein S6	1
1431	XP_015630389.1	ornithine aminotransferase, mitochondrial	1
1432	XP_015630409.1	DEAD-box ATP-dependent RNA helicase 3, chloroplastic isoform X2	16
1433	XP_015630413.1	50S ribosomal protein L18, chloroplastic	2
1434	XP_015630416.1	probable nucleoredoxin 1-2	4
1435	XP_015630418.1	ubiquinone biosynthesis protein COQ9-B, mitochondrial	3
1436	XP_015630427.1	uncharacterized protein LOC4326490 isoform X2	4
1437	XP_015630439.1	probable aldehyde oxidase 2	15
1438	XP_015630440.1	elongation factor Tu, mitochondrial	11
1439	XP_015630442.1	26S proteasome non-ATPase regulatory subunit 12 homolog A isoform X2	9
1440	XP_015630443.1	monothiol glutaredoxin-S7, chloroplastic	3
1441	XP_015630444.1	chemocyanin	1
1442	XP_015630458.1	calcium-transporting ATPase 4, endoplasmic reticulum-type	2
1443	XP_015630467.1	uroporphyrinogen decarboxylase 2, chloroplastic	12
1444	XP_015630469.1	cytosolic enolase 3	2
1445	XP_015630471.1	179 kDa class I heat shock protein	1
1446	XP_015630476.1	ATP synthase subunit b', chloroplastic	14
1447	XP_015630478.1	probable histone H2A5	3
1448	XP_015630479.1	arginine biosynthesis bifunctional protein ArgJ, chloroplastic	2
1449	XP_015630482.1	cinnamoyl-CoA reductase 1	2
1450	XP_015630490.1	PITH domain-containing protein At3g04780	1
1451	XP_015630494.1	LOW QUALITY PROTEIN: uncharacterized protein LOC4334150	1
1452	XP_015630498.1	L-ascorbate peroxidase 1, cytosolic	10
1453	XP_015630507.1	ruBisCO large subunit-binding protein subunit alpha	7
1454	XP_015630519.1	26S proteasome non-ATPase regulatory subunit 13 homolog B	3
1455	XP_015630526.1	senescence-specific cysteine protease SAG39	3
1456	XP_015630538.1	heat shock cognate 70 kDa protein 2	11
1457	XP_015630541.1	DEAD-box ATP-dependent RNA helicase 37	2
1458	XP_015630542.1	T-complex protein 1 subunit theta	13
1459	XP_015630550.1	40S ribosomal protein S2-3	11
1460	XP_015630551.1	chaperonin-like RbcX protein 2, chloroplastic	4
1461	XP_015630556.1	probable methylenetetrahydrofolate reductase	11
1462	XP_015630559.1	50S ribosomal protein L17, chloroplastic	2
1463	XP_015630560.1	protein TOC75, chloroplastic	16
1464	XP_015630571.1	photosynthetic NDH subunit of lumenal location 1, chloroplastic	6
1465	XP_015630584.1	SAP-like protein BP-73	5
1466	XP_015630593.1	probable zinc metalloprotease EGY1, chloroplastic	1
1467	XP_015630601.1	5'-nucleotidase domain-containing protein 4	4
1468	XP_015630602.1	malate dehydrogenase, glyoxysomal-like	22
1469	XP_015630604.1	NADH-ubiquinone oxidoreductase subunit 8	2
1470	XP_015630606.1	protein ILITYHIA	8
1471	XP_015630607.1	uncharacterized protein LOC4333936	1
1472	XP_015630616.1	40S ribosomal protein SA	3
1473	XP_015630619.1	LOW QUALITY PROTEIN: nuclear cap-binding protein subunit 1	3
1474	XP_015630622.1	uncharacterized protein LOC4331289	5
1475	XP_015630625.1	callose synthase 9	1
1476	XP_015630630.1	3-oxoacyl-[acyl-carrier-protein] synthase II, chloroplastic-like	3
1477	XP_015630640.1	40S ribosomal protein S19-like	4
1478	XP_015630641.2	NADH dehydrogenase [ubiquinone] iron-sulfur protein 1, mitochondrial	15
1479	XP_015630689.1	phosphoenolpyruvate carboxykinase (ATP)	6
1480	XP_015630690.1	protein NRT1/ PTR FAMILY 211	2
1481	XP_015630737.1	ribulose-phosphate 3-epimerase, chloroplastic	9
1482	XP_015630743.1	24-methylenesterol C-methyltransferase 2	1
1483	XP_015630751.1	40S ribosomal protein S9-2	6
1484	XP_015630756.1	hsp70 nucleotide exchange factor fes1 isoform X2	3
1485	XP_015630757.1	dnaJ homolog subfamily B member 5	1
1486	XP_015630760.1	probable nucleolar protein 5-2	6
1487	XP_015630763.1	alcohol dehydrogenase-like 7	1
1488	XP_015630764.1	alcohol dehydrogenase-like 2	3
1489	XP_015630777.1	THO complex subunit 4A	4
1490	XP_015630792.1	60S ribosomal protein L23	3
1491	XP_015630795.1	purple acid phosphatase 3	3
1492	XP_015630802.1	switch-associated protein 70	2
1493	XP_015630808.1	glyceraldehyde-3-phosphate dehydrogenase B, chloroplastic	25
1494	XP_015630815.1	uncharacterized protein LOC4331771 isoform X2	1
1495	XP_015630816.1	uncharacterized protein LOC4331773	3
1496	XP_015630823.1	peroxisomal membrane protein 11-1	9
1497	XP_015630851.1	xanthine dehydrogenase isoform X1	2
1498	XP_015630875.1	probable lipoxygenase 6 isoform X1	2
1499	XP_015630888.1	uncharacterized protein LOC4332862	3
1500	XP_015630895.1	thioredoxin-like protein HCF164, chloroplastic	7
1501	XP_015630897.1	beta-glucosidase 7	5
1502	XP_015630902.1	glycine-rich RNA-binding protein 2	2
1503	XP_015630903.1	translocase of chloroplast 159, chloroplastic	1
1504	XP_015630904.1	histone H1	5
1505	XP_015630918.1	probable histone H2A variant 3	4
1506	XP_015630925.1	60S ribosomal protein L22-2	2
1507	XP_015630926.1	dnaJ protein homolog	1
1508	XP_015630928.1	heat shock cognate 70 kDa protein	4
1509	XP_015630946.1	inosine-5'-monophosphate dehydrogenase	10
1510	XP_015630947.1	actin-depolymerizing factor 2	5
1511	XP_015630948.1	transmembrane 9 superfamily member 3	4
1512	XP_015630957.1	valine--tRNA ligase, mitochondrial 1	7
1513	XP_015630963.2	uncharacterized protein LOC4334178	6
1514	XP_015630967.1	eukaryotic translation initiation factor 5A-2	2
1515	XP_015630981.1	ribosome-binding factor PSRP1, chloroplastic	7
1516	XP_015630989.1	arogenate dehydratase/prephenate dehydratase 2, chloroplastic	3
1517	XP_015630996.1	folylpolyglutamate synthase isoform X2	2
1518	XP_015631015.1	protein CHAPERONE-LIKE PROTEIN OF POR1, chloroplastic	1
1519	XP_015631022.1	1,4-dihydroxy-2-naphthoyl-CoA synthase, peroxisomal	3
1520	XP_015631030.1	coatomer subunit alpha-1	3
1521	XP_015631042.1	uncharacterized protein LOC4331348	4
1522	XP_015631052.1	glutamate dehydrogenase 1, mitochondrial	10
1523	XP_015631060.1	uncharacterized protein LOC4331942 isoform X1	2
1524	XP_015631076.1	gamma-interferon-responsive lysosomal thiol protein isoform X1	3
1525	XP_015631079.1	guanine nucleotide-binding protein subunit beta	1
1526	XP_015631083.1	zerumbone synthase	2
1527	XP_015631084.1	magnesium-chelatase subunit ChlD, chloroplastic	9
1528	XP_015631085.1	tubulin beta-7 chain	1
1529	XP_015631095.1	probable aquaporin TIP1-1	2
1530	XP_015631105.1	pathogenesis-related protein 1	1
1531	XP_015631121.1	protein TPR3 isoform X2	6
1532	XP_015631123.1	phosphoserine aminotransferase 1, chloroplastic	5
1533	XP_015631127.1	uncharacterized protein LOC4333027	3
1534	XP_015631129.1	ADP-ribosylation factor-related protein 1 isoform X2	1
1535	XP_015631134.1	14-3-3-like protein GF14-F isoform X2	7
1536	XP_015631157.1	cell division cycle protein 48 homolog	7
1537	XP_015631159.1	ALBINO3-like protein 1, chloroplastic isoform X2	3
1538	XP_015631161.1	pirin-like protein isoform X2	2
1539	XP_015631172.1	adenylosuccinate synthetase 2, chloroplastic	12
1540	XP_015631186.1	nascent polypeptide-associated complex subunit alpha-like protein 1	7
1541	XP_015631194.1	uncharacterized protein LOC4333081 isoform X1	1
1542	XP_015631223.1	protein DEK	8
1543	XP_015631235.1	protein DEFECTIVE IN EXINE FORMATION 1	1
1544	XP_015631238.1	cystathionine gamma-synthase 1, chloroplastic	3
1545	XP_015631282.1	phytochrome B isoform X2	2
1546	XP_015631285.1	uncharacterized protein LOC4333388 isoform X2	1
1547	XP_015631289.1	pentatricopeptide repeat-containing protein ATP4 homolog, chloroplastic-like	1
1548	XP_015631295.1	inorganic phosphate transporter 1-1	1
1549	XP_015631311.1	anthranilate synthase alpha subunit 2, chloroplastic	2
1550	XP_015631316.1	acyl-protein thioesterase 1 homolog 1	2
1551	XP_015631325.1	heterogeneous nuclear ribonucleoprotein A1, A2/B1 homolog	2
1552	XP_015631326.1	UDP-arabinopyranose mutase 1	9
1553	XP_015631327.1	PGR5-like protein 1A, chloroplastic	10
1554	XP_015631362.1	glucan endo-1,3-beta-glucosidase 8	1
1555	XP_015631367.1	heat shock cognate 70 kDa protein 2	1
1556	XP_015631369.1	photosystem II D1 precursor processing protein PSB27-H2, chloroplastic	3
1557	XP_015631370.1	nucleolar protein 56	2
1558	XP_015631374.1	pyruvate dehydrogenase E1 component subunit beta-4, chloroplastic isoform X1	2
1559	XP_015631391.1	uncharacterized TPR repeat-containing protein At1g05150	5
1560	XP_015631392.2	pathogenesis-related protein PRB1-2	3
1561	XP_015631394.1	40S ribosomal protein S7-like	6
1562	XP_015631398.1	BEL1-like homeodomain protein 4	1
1563	XP_015631401.1	uncharacterized protein LOC4334881	6
1564	XP_015631402.1	superoxide dismutase [Cu-Zn] 2 isoform X1	5
1565	XP_015631405.1	tubulin alpha-2 chain	3
1566	XP_015631406.1	myosin-17	1
1567	XP_015631409.1	putative aconitate hydratase, cytoplasmic	17
1568	XP_015631414.1	pentatricopeptide repeat-containing protein At1g74850, chloroplastic isoform X2	1
1569	XP_015631415.1	hemK methyltransferase family member 2	1
1570	XP_015631418.1	40S ribosomal protein S3a	3
1571	XP_015631420.1	alpha-1,4 glucan phosphorylase L isozyme, chloroplastic/amyloplastic	19
1572	XP_015631440.1	UDP-glucose 6-dehydrogenase 3	2
1573	XP_015631441.1	probable LL-diaminopimelate aminotransferase, chloroplastic	18
1574	XP_015631446.1	acetate/butyrate--CoA ligase AAE7, peroxisomal	2
1575	XP_015631457.1	co-chaperone protein p23-1	2
1576	XP_015631466.1	lysine--tRNA ligase	6
1577	XP_015631480.1	RNA helicase aquarius	2
1578	XP_015631489.1	uncharacterized protein LOC4331491	5
1579	XP_015631507.1	probable ubiquitin conjugation factor E4	1
1580	XP_015631515.1	apoptotic chromatin condensation inducer in the nucleus	4
1581	XP_015631519.1	serine/threonine-protein phosphatase PP2A-2 catalytic subunit	4
1582	XP_015631530.1	sugar transporter ERD6-like 7	2
1583	XP_015631544.1	receptor-like protein kinase FERONIA	1
1584	XP_015631546.1	ATP-sulfurylase 3, chloroplastic	1
1585	XP_015631549.1	DEAD-box ATP-dependent RNA helicase 21	1
1586	XP_015631550.1	peptidyl-prolyl cis-trans isomerase FKBP17-2, chloroplastic	4
1587	XP_015631553.1	phosphoglucan phosphatase DSP4, amyloplastic isoform X2	6
1588	XP_015631567.1	subtilisin-like protease SBT17	2
1589	XP_015631592.1	non-specific phospholipase C1	1
1590	XP_015631614.1	COP9 signalosome complex subunit 1	1
1591	XP_015631625.1	60S ribosomal protein L18-3	3
1592	XP_015631629.1	dihydrodipicolinate reductase-like protein CRR1, chloroplastic isoform X2	3
1593	XP_015631638.1	probable glucan 1,3-alpha-glucosidase	2
1594	XP_015631639.1	uncharacterized protein LOC4332351	2
1595	XP_015631661.1	DNA-directed RNA polymerase II subunit RPB2	4
1596	XP_015631663.1	outer envelope pore protein 24, chloroplastic	6
1597	XP_015631679.1	glutamine synthetase cytosolic isozyme 1-2	4
1598	XP_015631681.1	TATA-binding protein 2 isoform X1	1
1599	XP_015631695.1	epidermal growth factor receptor substrate 15	2
1600	XP_015631697.1	YTH domain-containing family protein 2 isoform X2	1
1601	XP_015631702.1	uncharacterized protein LOC4334451	1
1602	XP_015631704.1	thioredoxin H2-2	2
1603	XP_015631709.1	phosphoribosylformylglycinamidine cyclo-ligase, chloroplastic	7
1604	XP_015631722.1	ATP phosphoribosyltransferase, chloroplastic	3
1605	XP_015631723.1	glutamate decarboxylase 1	6
1606	XP_015631739.1	paladin	1
1607	XP_015631740.1	pentatricopeptide repeat-containing protein At3g53700, chloroplastic	1
1608	XP_015631764.1	protein SUPPRESSOR OF QUENCHING 1, chloroplastic isoform X5	21
1609	XP_015631767.1	DUF21 domain-containing protein At1g55930, chloroplastic	1
1610	XP_015631770.2	CBS domain-containing protein CBSX3, mitochondrial isoform X1	7
1611	XP_015631786.1	inositol monophosphatase 3	3
1612	XP_015631801.1	calvin cycle protein CP12-1, chloroplastic	1
1613	XP_015631818.1	beta-adaptin-like protein C	5
1614	XP_015631820.1	AP-2 complex subunit alpha-2	2
1615	XP_015631824.1	adenylosuccinate synthetase 1, chloroplastic	3
1616	XP_015631833.1	translocase of chloroplast 34, chloroplastic	7
1617	XP_015631876.1	pyruvate decarboxylase 2	8
1618	XP_015631877.1	uncharacterized protein LOC4333416	1
1619	XP_015631880.1	ricin B-like lectin R40C1	8
1620	XP_015631893.1	protein pleiotropic regulatory locus 1	2
1621	XP_015631919.1	coatomer subunit gamma-1	2
1622	XP_015631920.1	peptidyl-prolyl cis-trans isomerase CYP22	1
1623	XP_015631922.1	splicing factor 3B subunit 6-like protein	1
1624	XP_015631924.1	uncharacterized protein LOC9270827	3
1625	XP_015631932.1	protein CLT2, chloroplastic	1
1626	XP_015631984.1	tropinone reductase homolog At5g06060	2
1627	XP_015631989.1	DEAD-box ATP-dependent RNA helicase 38	4
1628	XP_015631990.1	photosynthetic NDH subunit of subcomplex B 2, chloroplastic	9
1629	XP_015631992.1	elongation factor G, mitochondrial	2
1630	XP_015631996.1	formyltetrahydrofolate deformylase 2, mitochondrial isoform X2	2
1631	XP_015632002.1	probable mitochondrial-processing peptidase subunit beta, mitochondrial	12
1632	XP_015632006.1	uncharacterized protein LOC4333802	4
1633	XP_015632007.1	proteasome subunit beta type-2	6
1634	XP_015632018.1	glucose-1-phosphate adenylyltransferase large subunit 1, chloroplastic/amyloplastic-like	27
1635	XP_015632028.1	vacuolar protein sorting-associated protein 35B	7
1636	XP_015632031.1	chaperonin CPN60-1, mitochondrial	2
1637	XP_015632039.2	40S ribosomal protein S21	5
1638	XP_015632046.1	protein VAC14 homolog isoform X2	2
1639	XP_015632048.1	eukaryotic translation initiation factor 2 subunit alpha homolog	4
1640	XP_015632051.1	uncharacterized protein LOC4324965 isoform X3	5
1641	XP_015632056.1	nuclear pore complex protein NUP133	1
1642	XP_015632057.1	oxysterol-binding protein-related protein 3C	3
1643	XP_015632058.1	beta-galactosidase 6	4
1644	XP_015632068.1	chlorophyll a-b binding protein, chloroplastic	21
1645	XP_015632072.1	glutathione S-transferase F11	3
1646	XP_015632087.1	protein EXPORTIN 1A isoform X1	10
1647	XP_015632089.1	asparagine synthetase	2
1648	XP_015632110.1	protein transport protein Sec61 subunit alpha	2
1649	XP_015632111.1	UDP-glucuronic acid decarboxylase 6	6
1650	XP_015632121.1	dnaJ protein homolog	3
1651	XP_015632123.1	zinc finger BED domain-containing protein RICESLEEPER 2	1
1652	XP_015632124.1	nardilysin-like	1
1653	XP_015632132.1	probable linoleate 9S-lipoxygenase 4 isoform X1	2
1654	XP_015632142.1	phosphoglucomutase, cytoplasmic 2	35
1655	XP_015632146.1	ubiquinone biosynthesis monooxygenase COQ6, mitochondrial isoform X2	2
1656	XP_015632156.1	uncharacterized protein At4g28440	2
1657	XP_015632166.1	14 kDa zinc-binding protein	1
1658	XP_015632167.1	cyclase-associated protein 1	3
1659	XP_015632173.1	actin-depolymerizing factor 3	5
1660	XP_015632174.1	actin-depolymerizing factor 4	7
1661	XP_015632177.1	sucrose synthase 4	7
1662	XP_015632189.1	probable ribose-5-phosphate isomerase 4, chloroplastic	3
1663	XP_015632192.1	glucan endo-1,3-beta-glucosidase 7 isoform X3	2
1664	XP_015632204.1	uncharacterized protein LOC4331552	3
1665	XP_015632208.1	alpha-L-arabinofuranosidase 1-like	1
1666	XP_015632218.1	heat shock 70 kDa protein, mitochondrial	5
1667	XP_015632234.1	SEC1 family transport protein SLY1	2
1668	XP_015632250.1	60S ribosomal protein L4	4
1669	XP_015632255.1	small nuclear ribonucleoprotein SmD3b	3
1670	XP_015632265.1	J domain-containing protein required for chloroplast accumulation response 1	1
1671	XP_015632267.1	ABC transporter F family member 4	3
1672	XP_015632276.1	eukaryotic translation initiation factor 3 subunit K	3
1673	XP_015632279.1	60S ribosomal protein L13a-4	3
1674	XP_015632312.1	probable plastid-lipid-associated protein 4, chloroplastic	5
1675	XP_015632315.1	26S proteasome non-ATPase regulatory subunit 4 homolog	6
1676	XP_015632322.1	probable enoyl-CoA hydratase 1, peroxisomal	3
1677	XP_015632323.1	divinyl chlorophyllide a 8-vinyl-reductase, chloroplastic	4
1678	XP_015632326.1	leucine aminopeptidase	10
1679	XP_015632349.1	40S ribosomal protein S3-2	5
1680	XP_015632351.1	allene oxide cyclase, chloroplastic	2
1681	XP_015632363.1	fructose-1,6-bisphosphatase, chloroplastic	21
1682	XP_015632366.1	histone-binding protein MSI1 homolog isoform X1	4
1683	XP_015632386.1	mannose-1-phosphate guanyltransferase alpha	3
1684	XP_015632390.1	MFP1 attachment factor 1	1
1685	XP_015632399.1	importin-5	2
1686	XP_015632407.1	probable glutathione S-transferase GSTF1	2
1687	XP_015632437.1	inositol-3-phosphate synthase 1 isoform X1	3
1688	XP_015632451.1	coronatine-insensitive protein homolog 2	1
1689	XP_015632457.1	exocyst complex component EXO84B	1
1690	XP_015632462.1	uncharacterized protein LOC9272634	2
1691	XP_015632463.1	uncharacterized protein LOC107278586	1
1692	XP_015632479.1	protein DETOXIFICATION 40 isoform X1	2
1693	XP_015632483.1	40S ribosomal protein S29	1
1694	XP_015632495.1	40S ribosomal protein S28	1
1695	XP_015632509.1	photosystem I reaction center subunit III, chloroplastic	8
1696	XP_015632512.1	ADP-ribosylation factor-like protein 8a	2
1697	XP_015632519.1	flowering locus K homology domain	1
1698	XP_015632533.1	nuclear pore complex protein NUP93A	1
1699	XP_015632537.1	proline-rich receptor-like protein kinase PERK8	3
1700	XP_015632553.1	argininosuccinate lyase, chloroplastic	7
1701	XP_015632585.1	glucose-6-phosphate isomerase, cytosolic A	3
1702	XP_015632597.1	4-hydroxy-3-methylbut-2-enyl diphosphate reductase, chloroplastic	13
1703	XP_015632604.1	60S ribosomal protein L19-1	1
1704	XP_015632609.1	superoxide dismutase [Cu-Zn] 1	3
1705	XP_015632611.1	enolase-like	3
1706	XP_015632613.1	putative ion channel POLLUX-like 2 isoform X1	10
1707	XP_015632617.1	serine/threonine protein phosphatase 2A 57 kDa regulatory subunit B' beta isoform	1
1708	XP_015632620.1	stem-specific protein TSJT1	8
1709	XP_015632652.1	60S ribosomal protein L13-2	2
1710	XP_015632676.1	probable N-acetyl-gamma-glutamyl-phosphate reductase, chloroplastic	4
1711	XP_015632697.1	uncharacterized protein LOC4334728	16
1712	XP_015632716.1	probable dolichyl-diphosphooligosaccharide--protein glycosyltransferase subunit 3	3
1713	XP_015632717.1	mitochondrial outer membrane protein porin 5	11
1714	XP_015632728.1	uncharacterized protein LOC4332516	4
1715	XP_015632739.1	60S ribosomal protein L19-1	1
1716	XP_015632749.1	D-xylose-proton symporter-like 3, chloroplastic	3
1717	XP_015632750.1	uncharacterized protein LOC4332642	14
1718	XP_015632755.1	methionine--tRNA ligase, chloroplastic/mitochondrial	4
1719	XP_015632757.1	60S ribosomal protein L21-2	4
1720	XP_015632766.1	uncharacterized protein LOC4333169	2
1721	XP_015632768.1	COP9 signalosome complex subunit 4 isoform X2	3
1722	XP_015632771.1	eukaryotic translation initiation factor 2 subunit beta	3
1723	XP_015632772.1	photosystem II repair protein PSB27-H1, chloroplastic	3
1724	XP_015632794.1	T-complex protein 1 subunit beta	6
1725	XP_015632798.1	cysteine--tRNA ligase CPS1, chloroplastic/mitochondrial	6
1726	XP_015632800.1	plasma membrane ATPase 1 isoform X2	2
1727	XP_015632801.1	26S proteasome regulatory subunit 4 homolog	1
1728	XP_015632819.1	V-type proton ATPase subunit a3	3
1729	XP_015632823.1	uncharacterized protein LOC4332353	1
1730	XP_015632825.1	mitochondrial Rho GTPase 1	14
1731	XP_015632844.1	PTI1-like tyrosine-protein kinase 1	2
1732	XP_015632850.1	60S ribosomal protein L27a-3	2
1733	XP_015632863.1	putative 3,4-dihydroxy-2-butanone kinase	4
1734	XP_015632877.1	uncharacterized protein LOC4333864	2
1735	XP_015632878.1	3-oxo-Delta(4,5)-steroid 5-beta-reductase	3
1736	XP_015632908.1	serine/threonine-protein kinase BSK1-2-like	2
1737	XP_015632909.1	nicotinate phosphoribosyltransferase 1	6
1738	XP_015632910.1	alpha-amylase/trypsin inhibitor	1
1739	XP_015632921.2	serpin-ZXA, partial	6
1740	XP_015632927.1	acetate/butyrate--CoA ligase AAE7, peroxisomal	9
1741	XP_015632941.1	glycine-rich cell wall structural protein 18	1
1742	XP_015632942.1	branched-chain-amino-acid aminotransferase-like protein 1 isoform X1	2
1743	XP_015632956.1	probable DNA gyrase subunit A, chloroplastic/mitochondrial isoform X1	1
1744	XP_015632967.1	uncharacterized protein At5g02240	8
1745	XP_015632972.1	phosphomethylpyrimidine synthase, chloroplastic	18
1746	XP_015632978.1	253 kDa vesicle transport protein isoform X2	1
1747	XP_015633036.1	ATP-dependent Clp protease ATP-binding subunit CLPT1, chloroplastic	6
1748	XP_015633056.1	cysteine synthase	3
1749	XP_015633069.1	BTB/POZ domain-containing protein SR1IP1 isoform X1	2
1750	XP_015633078.1	chorismate synthase 2, chloroplastic	4
1751	XP_015633084.1	30S ribosomal protein S5, chloroplastic	6
1752	XP_015633089.1	peptide methionine sulfoxide reductase B5	1
1753	XP_015633093.1	alanine--glyoxylate aminotransferase 2 homolog 1, mitochondrial	12
1754	XP_015633096.1	cytochrome c oxidase subunit 6a, mitochondrial	1
1755	XP_015633097.1	NADH dehydrogenase [ubiquinone] 1 alpha subcomplex subunit 13-B	3
1756	XP_015633101.1	15-cis-phytoene desaturase, chloroplastic/chromoplastic isoform X2	9
1757	XP_015633116.1	protein high chlorophyll fluorescent 107	2
1758	XP_015633122.1	galactokinase	5
1759	XP_015633139.1	fumarate hydratase 1, mitochondrial	11
1760	XP_015633149.1	uncharacterized protein LOC4334853	1
1761	XP_015633174.1	sucrose transport protein SUT1 isoform X2	3
1762	XP_015633200.1	sulfate transporter 31	1
1763	XP_015633212.1	protein YIPF1 homolog	1
1764	XP_015633218.1	pheophorbide a oxygenase, chloroplastic	8
1765	XP_015633220.1	eukaryotic initiation factor 4A-III homolog B	2
1766	XP_015633224.1	uncharacterized protein LOC4334023	5
1767	XP_015633232.1	ABC transporter I family member 6, chloroplastic	11
1768	XP_015633256.1	3-isopropylmalate dehydrogenase 2, chloroplastic	6
1769	XP_015633274.1	ras-related protein RABC2a	1
1770	XP_015633279.1	upstream activation factor subunit spp27	1
1771	XP_015633311.1	magnesium transporter MRS2-A, chloroplastic	5
1772	XP_015633336.1	probable uridine nucleosidase 2	2
1773	XP_015633337.1	protein STRICTOSIDINE SYNTHASE-LIKE 3	3
1774	XP_015633388.1	transketolase, chloroplastic	1
1775	XP_015633390.1	probable ribose-5-phosphate isomerase 1	2
1776	XP_015633396.1	peptidyl-prolyl cis-trans isomerase FKBP53	1
1777	XP_015633401.1	isocitrate dehydrogenase [NADP]	8
1778	XP_015633422.1	uncharacterized protein LOC4334952	2
1779	XP_015633442.1	protein DJ-1 homolog D isoform X2	5
1780	XP_015633459.1	sedoheptulose-1,7-bisphosphatase, chloroplastic	15
1781	XP_015633463.1	nudix hydrolase 26, chloroplastic	4
1782	XP_015633476.1	4-hydroxy-tetrahydrodipicolinate synthase 1, chloroplastic	1
1783	XP_015633477.1	pyridoxal phosphate homeostasis protein isoform X2	1
1784	XP_015633483.1	uncharacterized protein LOC4335098 isoform X1	1
1785	XP_015633506.1	uncharacterized protein LOC4336590	5
1786	XP_015633507.1	soluble inorganic pyrophosphatase	1
1787	XP_015633521.1	pre-mRNA cleavage factor Im 25 kDa subunit 2	2
1788	XP_015633531.1	oxygen-dependent coproporphyrinogen-III oxidase, chloroplastic	13
1789	XP_015633560.1	eukaryotic translation initiation factor 3 subunit H	4
1790	XP_015633584.1	40S ribosomal protein S14	6
1791	XP_015633612.1	uncharacterized protein At4g06744	5
1792	XP_015633622.1	PLAT domain-containing protein 3	1
1793	XP_015633645.1	2-alkenal reductase (NADP(+)-dependent)	4
1794	XP_015633665.1	methylthioribose kinase 2	2
1795	XP_015633680.1	probable signal peptidase complex subunit 2	2
1796	XP_015633705.1	uncharacterized protein LOC4335957	3
1797	XP_015633710.1	uncharacterized protein LOC4324590	1
1798	XP_015633714.1	phosphomannomutase	3
1799	XP_015633724.1	uncharacterized protein LOC4337262	9
1800	XP_015633750.1	thioredoxin M2, chloroplastic	3
1801	XP_015633769.1	NADH dehydrogenase [ubiquinone] 1 alpha subcomplex subunit 2	2
1802	XP_015633789.1	peroxygenase	4
1803	XP_015633795.1	cytosolic invertase 1-like	2
1804	XP_015633796.1	glutathione hydrolase 1	2
1805	XP_015633798.1	endonuclease 2	1
1806	XP_015633831.1	electron transfer flavoprotein subunit beta, mitochondrial	3
1807	XP_015633858.2	probable aldo-keto reductase 1	2
1808	XP_015633865.1	uncharacterized protein LOC4335011	3
1809	XP_015633871.1	protein-L-isoaspartate O-methyltransferase	1
1810	XP_015633881.1	protein YIF1B	1
1811	XP_015633894.1	chaperonin 60 subunit beta 4, chloroplastic	1
1812	XP_015633897.1	UPF0481 protein At3g47200 isoform X1	1
1813	XP_015633921.1	photosystem I subunit O	1
1814	XP_015633926.1	uncharacterized protein LOC4335917	4
1815	XP_015633930.1	NDR1/HIN1-like protein 12	3
1816	XP_015633939.1	dihydroorotate dehydrogenase (quinone), mitochondrial	2
1817	XP_015633953.1	photosystem II 22 kDa protein, chloroplastic	2
1818	XP_015633986.1	30S ribosomal protein 3, chloroplastic	5
1819	XP_015633994.1	probable amidase At4g34880	1
1820	XP_015634005.1	protease Do-like 8, chloroplastic isoform X1	5
1821	XP_015634016.1	peptidyl-tRNA hydrolase 2, mitochondrial	1
1822	XP_015634051.1	farnesyl pyrophosphate synthase 2	9
1823	XP_015634054.1	ubiquitin carboxyl-terminal hydrolase 3 isoform X1	2
1824	XP_015634061.1	ubiquitin-conjugating enzyme E2-17 kDa isoform X1	1
1825	XP_015634068.1	methionine aminopeptidase 1B, chloroplastic	4
1826	XP_015634120.1	UDP-glycosyltransferase 85A3	2
1827	XP_015634132.1	peptidyl-prolyl cis-trans isomerase CYP26-2, chloroplastic	6
1828	XP_015634145.1	anthocyanidin reductase ((2S)-flavan-3-ol-forming)	3
1829	XP_015634160.1	deoxymugineic acid synthase 1	4
1830	XP_015634165.1	probable plastid-lipid-associated protein 8, chloroplastic	6
1831	XP_015634211.1	phenolic glucoside malonyltransferase 1	1
1832	XP_015634216.1	LOW QUALITY PROTEIN: uncharacterized protein LOC4335683	3
1833	XP_015634230.1	uncharacterized protein LOC4335966	1
1834	XP_015634245.1	1,4-alpha-glucan-branching enzyme 1, chloroplastic/amyloplastic	10
1835	XP_015634264.1	peroxisomal membrane protein 11-4	2
1836	XP_015634274.1	sucrose synthase 7	4
1837	XP_015634277.1	heat shock protein 82	5
1838	XP_015634289.1	3-oxoacyl-[acyl-carrier-protein] synthase I, chloroplastic	3
1839	XP_015634303.1	uncharacterized protein LOC4335779	3
1840	XP_015634315.1	alpha carbonic anhydrase 1, chloroplastic	2
1841	XP_015634435.1	probable L-ascorbate peroxidase 3, peroxisomal	1
1842	XP_015634455.1	uncharacterized protein LOC4337160	5
1843	XP_015634484.1	malate dehydrogenase, cytoplasmic-like	2
1844	XP_015634564.1	UDP-glycosyltransferase 90A1	3
1845	XP_015634573.1	Bowman-Birk type bran trypsin inhibitor	1
1846	XP_015634599.1	uncharacterized protein LOC4336185	2
1847	XP_015634774.1	preprotein translocase subunit SECE1, partial	1
1848	XP_015634921.1	uncharacterized protein LOC9267409	1
1849	XP_015634922.1	MICOS complex subunit mic60	6
1850	XP_015634942.1	DDB1- and CUL4-associated factor homolog 1	1
1851	XP_015634973.1	gamma-soluble NSF attachment protein	2
1852	XP_015634976.1	germin-like protein 4-1	4
1853	XP_015635014.1	uncharacterized protein LOC4335871	9
1854	XP_015635054.1	subtilisin-like protease SBT39	2
1855	XP_015635248.1	pEARLI1-like lipid transfer protein 1	1
1856	XP_015635322.1	glutamine synthetase, chloroplastic	34
1857	XP_015635325.1	probable protein phosphatase 2C 45	1
1858	XP_015635363.1	oxalate--CoA ligase	15
1859	XP_015635364.1	AT-hook motif nuclear-localized protein 9	5
1860	XP_015635425.1	plasma membrane ATPase	20
1861	XP_015635436.1	uncharacterized protein At1g32220, chloroplastic	7
1862	XP_015635438.1	calnexin homolog	12
1863	XP_015635449.1	D-3-phosphoglycerate dehydrogenase 3, chloroplastic	9
1864	XP_015635453.1	ABC transporter C family member 2	19
1865	XP_015635458.1	LOW QUALITY PROTEIN: ATP sulfurylase 2-like	12
1866	XP_015635459.1	ranBP2-type zinc finger protein At1g67325	1
1867	XP_015635466.1	probable aquaporin PIP1-2	7
1868	XP_015635492.1	probable inactive UDP-arabinopyranose mutase 2	4
1869	XP_015635501.1	aminomethyltransferase, mitochondrial	35
1870	XP_015635504.1	signal recognition particle 14 kDa protein isoform X1	1
1871	XP_015635507.1	phenylalanine ammonia-lyase-like	1
1872	XP_015635510.1	copper chaperone for superoxide dismutase, chloroplastic	4
1873	XP_015635530.1	chaperone protein ClpC1, chloroplastic	16
1874	XP_015635544.1	cationic peroxidase SPC4	6
1875	XP_015635545.1	beta-D-xylosidase 4	11
1876	XP_015635554.1	polyadenylate-binding protein 2	2
1877	XP_015635555.1	uncharacterized protein LOC4336329	6
1878	XP_015635563.1	protein ECERIFERUM 26-like	1
1879	XP_015635577.1	UBP1-associated protein 2B	1
1880	XP_015635604.1	salutaridine reductase	3
1881	XP_015635608.1	coatomer subunit epsilon-1	4
1882	XP_015635626.1	glyceraldehyde-3-phosphate dehydrogenase 2, cytosolic	8
1883	XP_015635637.1	serine carboxypeptidase 1	1
1884	XP_015635639.1	eukaryotic translation initiation factor	7
1885	XP_015635641.1	LOW QUALITY PROTEIN: oryzain alpha chain	6
1886	XP_015635672.1	uncharacterized protein LOC4337135	1
1887	XP_015635685.1	gamma-glutamylcyclotransferase 2-3	6
1888	XP_015635691.1	protein FATTY ACID EXPORT 7	3
1889	XP_015635729.1	14-3-3-like protein GF14-B	4
1890	XP_015635737.1	protein TSS isoform X1	2
1891	XP_015635746.1	probable cleavage and polyadenylation specificity factor subunit 1 isoform X5	1
1892	XP_015635772.1	pyruvate kinase, cytosolic isozyme	6
1893	XP_015635774.1	probable sphingolipid transporter spinster homolog 2	1
1894	XP_015635776.1	uncharacterized protein LOC4336449	1
1895	XP_015635802.1	26S proteasome non-ATPase regulatory subunit 6	2
1896	XP_015635806.1	2-oxoglutarate dehydrogenase, mitochondrial	13
1897	XP_015635807.1	probable inactive receptor kinase At1g27190	1
1898	XP_015635834.1	anamorsin homolog 1	3
1899	XP_015635836.1	glucose-6-phosphate 1-dehydrogenase, cytoplasmic isoform	5
1900	XP_015635842.1	LOW QUALITY PROTEIN: primary amine oxidase-like	9
1901	XP_015635849.1	SNF1-related protein kinase regulatory subunit gamma-1	2
1902	XP_015635863.1	probable L-ascorbate peroxidase 7, chloroplastic	5
1903	XP_015635865.1	psbP domain-containing protein 2, chloroplastic	3
1904	XP_015635866.1	neutral/alkaline invertase 3, chloroplastic-like	3
1905	XP_015635871.1	uncharacterized protein LOC4335764	1
1906	XP_015635902.1	malate synthase	2
1907	XP_015635920.1	amidase 1-like	5
1908	XP_015635921.1	3-oxoacyl-[acyl-carrier-protein]	4
1909	XP_015635928.1	probable plastid-lipid-associated protein 7, chloroplastic isoform X1	1
1910	XP_015635937.1	chloroplastic lipocalin	11
1911	XP_015635940.1	probable phospholipid hydroperoxide glutathione peroxidase	2
1912	XP_015635941.1	methylthioribose kinase 1	1
1913	XP_015635955.1	probable aldo-keto reductase 2	3
1914	XP_015635960.1	stem-specific protein TSJT1	2
1915	XP_015635988.1	glyceraldehyde-3-phosphate dehydrogenase A, chloroplastic	26
1916	XP_015635991.1	dolichyl-diphosphooligosaccharide--protein glycosyltransferase subunit STT3B	1
1917	XP_015635999.1	uncharacterized protein LOC4336360 isoform X5	1
1918	XP_015636019.1	uncharacterized protein LOC4336700	2
1919	XP_015636056.1	thylakoid lumenal 29 kDa protein, chloroplastic	22
1920	XP_015636087.1	trafficking protein particle complex subunit 2	1
1921	XP_015636103.1	oryzain beta chain	1
1922	XP_015636122.1	lysine-specific histone demethylase 1 homolog 3	1
1923	XP_015636125.1	anthranilate synthase beta subunit 1, chloroplastic	1
1924	XP_015636156.1	arginase 1, mitochondrial	3
1925	XP_015636169.1	V-type proton ATPase subunit D	5
1926	XP_015636170.1	isocitrate dehydrogenase [NAD] regulatory subunit 1, mitochondrial	2
1927	XP_015636173.1	eukaryotic translation initiation factor 3 subunit M	4
1928	XP_015636176.1	clathrin light chain 1	3
1929	XP_015636182.1	psbQ-like protein 3, chloroplastic	3
1930	XP_015636189.1	transportin-1	2
1931	XP_015636190.1	30S ribosomal protein S17, chloroplastic	3
1932	XP_015636194.1	remorin	13
1933	XP_015636210.1	LOW QUALITY PROTEIN: 26S proteasome non-ATPase regulatory subunit 1 homolog A-like	6
1934	XP_015636213.1	K(+) efflux antiporter 2, chloroplastic	12
1935	XP_015636215.1	starch synthase 3, chloroplastic/amyloplastic	12
1936	XP_015636218.1	uncharacterized protein LOC4335751	4
1937	XP_015636228.1	UPF0548 protein At2g17695 isoform X2	1
1938	XP_015636235.1	uncharacterized protein LOC4336510	1
1939	XP_015636240.1	glycerol kinase	3
1940	XP_015636241.1	ammonium transporter 1 member 1	4
1941	XP_015636257.1	protein transport protein Sec24-like At3g07100	6
1942	XP_015636262.1	bifunctional L-3-cyanoalanine synthase/cysteine synthase 2, mitochondrial isoform X2	20
1943	XP_015636265.1	ras GTPase-activating protein-binding protein 2 isoform X2	3
1944	XP_015636266.1	chloroplast envelope quinone oxidoreductase homolog	1
1945	XP_015636275.1	uncharacterized protein LOC4337317	3
1946	XP_015636287.1	molybdopterin biosynthesis protein CNX1	5
1947	XP_015636290.1	cell division cycle 5-like protein	1
1948	XP_015636303.1	uncharacterized protein LOC4337188 isoform X5	11
1949	XP_015636322.1	calmodulin-binding protein 60 D	2
1950	XP_015636327.1	chitinase 4	4
1951	XP_015636329.1	protein root UVB sensitive 2, chloroplastic	1
1952	XP_015636336.1	uncharacterized protein LOC4335655	9
1953	XP_015636342.1	violaxanthin de-epoxidase, chloroplastic	7
1954	XP_015636347.1	chloroplastic import inner membrane translocase subunit HP30-2	4
1955	XP_015636348.1	FT-interacting protein 1	2
1956	XP_015636352.1	zeaxanthin epoxidase, chloroplastic isoform X1	12
1957	XP_015636364.1	phosphoglycerate mutase-like protein 1 isoform X2	2
1958	XP_015636366.1	uncharacterized aarF domain-containing protein kinase At1g71810, chloroplastic isoform X1	6
1959	XP_015636371.1	IAA-amino acid hydrolase ILR1-like 5	1
1960	XP_015636385.1	uncharacterized protein LOC4336311	3
1961	XP_015636388.1	ABA-inducible protein PHV A1	1
1962	XP_015636391.1	UV-B-induced protein At3g17800, chloroplastic	3
1963	XP_015636411.1	PI-PLC X domain-containing protein At5g67130	3
1964	XP_015636412.1	40S ribosomal protein S10-2	1
1965	XP_015636423.1	protein RCC2 isoform X2	2
1966	XP_015636456.1	uncharacterized protein LOC4335218	3
1967	XP_015636460.1	phototropin-2	13
1968	XP_015636461.1	dnaJ protein ERDJ2	1
1969	XP_015636466.1	multiple organellar RNA editing factor 2, chloroplastic isoform X2	1
1970	XP_015636470.1	V-type proton ATPase subunit G1	4
1971	XP_015636479.1	glycine--tRNA ligase, mitochondrial 1	13
1972	XP_015636497.1	LRR receptor kinase SERK2-like	1
1973	XP_015636508.1	pyruvate dehydrogenase E1 component subunit alpha-3, chloroplastic	3
1974	XP_015636520.1	indole-3-glycerol phosphate synthase, chloroplastic	7
1975	XP_015636526.1	elongation factor G-1, chloroplastic	25
1976	XP_015636529.1	26S proteasome non-ATPase regulatory subunit 11 homolog	7
1977	XP_015636562.1	40S ribosomal protein S8-like	3
1978	XP_015636564.1	ribulose bisphosphate carboxylase/oxygenase activase, chloroplastic	8
1979	XP_015636568.1	probable plastid-lipid-associated protein 13, chloroplastic	9
1980	XP_015636571.1	sterol 3-beta-glucosyltransferase UGT80A2 isoform X2	2
1981	XP_015636579.1	aminoacyl tRNA synthase complex-interacting multifunctional protein 1	6
1982	XP_015636580.1	mannosyl-oligosaccharide 1,2-alpha-mannosidase MNS1	1
1983	XP_015636597.1	beta-glucosidase 12	1
1984	XP_015636611.1	uncharacterized protein LOC4336163	1
1985	XP_015636637.1	eukaryotic peptide chain release factor GTP-binding subunit ERF3A	3
1986	XP_015636655.1	thioredoxin X, chloroplastic	3
1987	XP_015636668.1	LOW QUALITY PROTEIN: probable serine/threonine-protein kinase BSK3	4
1988	XP_015636669.1	calcium-transporting ATPase 5, plasma membrane-type	5
1989	XP_015636673.1	protein argonaute 4B	2
1990	XP_015636677.1	protein LOW PSII ACCUMULATION 1, chloroplastic isoform X2	2
1991	XP_015636684.1	acetyl-coenzyme A synthetase, chloroplastic/glyoxysomal	10
1992	XP_015636686.1	universal stress protein PHOS32	1
1993	XP_015636702.1	probable aquaporin PIP2-6	2
1994	XP_015636709.1	gamma-aminobutyrate transaminase 1, mitochondrial	4
1995	XP_015636735.1	putative glucose-6-phosphate 1-epimerase	3
1996	XP_015636751.1	putative cis-zeatin O-glucosyltransferase	4
1997	XP_015636761.1	cytochrome b-c1 complex subunit Rieske, mitochondrial	5
1998	XP_015636765.1	nucleolin 2	4
1999	XP_015636775.1	uncharacterized protein LOC4335776	2
[truncated: 1,286 more rows]

## Sheet: C(+ABA)|C(-ABA)
Protein ID	Protein description	Number of Peptides	P-value	FC Protein
XP_015623740.1	protein LOW PSII ACCUMULATION 2, chloroplastic	1	5.40904e-05	0.184359
XP_015638724.1	outer envelope pore protein 16, chloroplastic	1	0.013901	0.186086
XP_015627276.1	peptidyl-prolyl cis-trans isomerase FKBP18, chloroplastic	3	0.000522037	0.218989
XP_015630295.1	probable inactive purple acid phosphatase 1	1	0.0309096	0.264802
XP_015633096.1	cytochrome c oxidase subunit 6a, mitochondrial	1	0.0382665	0.281793
XP_015621646.1	isoflavone reductase homolog IRL	5	0.0127717	0.303312
XP_015611092.1	18.0 kDa class II heat shock protein	1	0.018345	0.310678
XP_015631920.1	peptidyl-prolyl cis-trans isomerase CYP22	1	0.0316228	0.314324
XP_015639816.1	tetraspanin-3	2	0.0197288	0.347723
XP_015622133.1	4-diphosphocytidyl-2-C-methyl-D-erythritol kinase, chloroplastic	3	0.0124212	0.353952
XP_015625492.1	chaperone protein ClpD1, chloroplastic isoform X2	3	0.0114882	0.362246
XP_015647575.1	uncharacterized protein LOC4344044	1	0.0151525	0.389862
XP_015625272.1	uncharacterized protein LOC4326593	3	0.0281108	0.397658
XP_015635555.1	uncharacterized protein LOC4336329	6	0.00977256	0.426417
XP_015634599.1	uncharacterized protein LOC4336185	2	0.0437975	0.442125
XP_015645759.1	photosynthetic NDH subunit of subcomplex B 3, chloroplastic	3	0.0370954	0.447306
XP_015631414.1	pentatricopeptide repeat-containing protein At1g74850, chloroplastic isoform X2	1	0.0282957	0.454579
XP_015647765.1	prolyl endopeptidase	1	0.000867252	0.463139
XP_015650811.1	probable carboxylesterase 12	1	0.0302902	0.478584
XP_015617544.1	dehydrogenase/reductase SDR family member 7 isoform X2	1	0.0175406	0.486958
XP_015636019.1	uncharacterized protein LOC4336700	2	0.00288068	0.493946
XP_015627997.1	ferredoxin C 1, chloroplastic	1	0.00615793	0.511104
XP_015623276.1	psbP domain-containing protein 5, chloroplastic	10	0.0422292	0.536692
XP_015633612.1	uncharacterized protein At4g06744	5	0.0353063	0.543657
XP_015631235.1	protein DEFECTIVE IN EXINE FORMATION 1	1	0.0152072	0.544495
XP_015622800.1	probable aldo-keto reductase 1	7	0.000449227	0.549838
XP_015625957.1	cytosolic invertase 1	1	0.0414971	0.550928
XP_015630947.1	actin-depolymerizing factor 2	5	0.0331563	0.559846
XP_015614719.1	plant intracellular Ras-group-related LRR protein 5	1	0.00808358	0.55988
XP_015647556.1	H/ACA ribonucleoprotein complex subunit 4	5	0.0373134	0.562853
XP_015645045.1	60S ribosomal protein L24	2	0.0141798	0.572304
XP_025876452.1	3-hydroxyisobutyryl-CoA hydrolase 1-like	1	0.0499699	0.579604
XP_015631919.1	coatomer subunit gamma-1	2	0.0165629	0.586268
XP_015628189.1	ATP-dependent Clp protease proteolytic subunit-related protein 3, chloroplastic	2	0.000140804	0.604859
XP_015621074.1	protein argonaute 4A	2	0.0452083	0.605981
XP_015640153.1	RAN GTPase-activating protein 1	5	0.0408599	0.609238
XP_015612837.1	flavin-containing monooxygenase FMO GS-OX-like 4	1	0.0262774	0.612958
XP_015631194.1	uncharacterized protein LOC4333081 isoform X1	1	0.0330822	0.633375
XP_015637276.1	uncharacterized protein LOC4336463	11	0.0163855	0.633884
XP_015613566.1	alpha-galactosidase isoform X1	4	0.00567879	0.63526
XP_015651256.1	protein ACTIVITY OF BC1 COMPLEX KINASE 7, chloroplastic isoform X2	5	0.0332106	0.635708
XP_015622650.1	bifunctional nitrilase/nitrile hydratase NIT4-like	1	0.00906326	0.637935
XP_015631786.1	inositol monophosphatase 3	3	0.0320226	0.64069
XP_015636931.1	plant UBX domain-containing protein 4	3	0.0211566	0.645708
XP_015620906.1	purple acid phosphatase 2	2	0.0266646	0.652981
XP_015631996.1	formyltetrahydrofolate deformylase 2, mitochondrial isoform X2	2	0.0402219	0.655276
XP_015614389.1	protein CutA 1, chloroplastic	2	0.0402664	0.655843
XP_015635325.1	probable protein phosphatase 2C 45	1	0.0314618	0.663701
XP_025881676.1	tyrosine--tRNA ligase, chloroplastic/mitochondrial	11	0.0197795	0.664995
XP_015628385.1	uncharacterized protein LOC4324318	2	0.00319677	1.50507
XP_015650554.1	squamous cell carcinoma antigen recognized by T-cells 3 isoform X1	1	0.0171607	1.60211
XP_015634973.1	gamma-soluble NSF attachment protein	2	0.0197912	1.60352
XP_015627045.1	protein disulfide isomerase-like 1-4	1	0.0282606	1.65545
XP_015632772.1	photosystem II repair protein PSB27-H1, chloroplastic	3	0.0211763	1.67033
XP_015637336.1	serine/threonine-protein phosphatase 5	3	0.0132697	1.8254
XP_015637176.1	SWI/SNF complex component SNF12 homolog	3	0.0290607	1.84746
XP_015651084.1	ACT domain-containing protein DS12, chloroplastic isoform X1	2	0.0334889	1.86325
XP_015621375.1	nucleotide pyrophosphatase/phosphodiesterase	4	0.00369153	1.8703
XP_015612445.1	probable hydroxyacylglutathione hydrolase 2, chloroplastic	6	0.0179286	1.88814
XP_015646480.1	2-oxoglutarate dehydrogenase, mitochondrial	3	0.042876	1.94072
XP_015622373.1	alpha-xylosidase 1	2	0.0460894	2.06523
XP_015631367.1	heat shock cognate 70 kDa protein 2	1	0.00531095	2.09232
XP_015625402.1	cryptochrome-1 isoform X2	1	0.0225895	2.12564
XP_015632483.1	40S ribosomal protein S29	1	0.0148987	2.17683
XP_015644830.1	trafficking protein particle complex subunit 3	2	0.0205605	2.31411
XP_015645666.1	momilactone A synthase-like	2	0.00231111	2.3261
XP_015647593.1	peptide chain release factor PrfB1, chloroplastic isoform X2	5	0.000386106	2.51351
XP_015615400.1	ras-related protein RABA1f	1	0.00283423	2.5757
XP_015639219.1	REF/SRPP-like protein Os05g0151300/LOC_Os05g05940	5	0.0294266	2.6699
XP_015617307.1	purple acid phosphatase 22	1	0.0333214	2.6809
XP_015642141.1	aspartyl protease family protein At5g10770	1	0.0333811	2.72939
XP_015650774.1	uncharacterized protein LOC4345281	4	0.0418384	2.84495
XP_015629183.1	inactive protein RESTRICTED TEV MOVEMENT 2	2	0.0295248	2.99749
XP_015632910.1	alpha-amylase/trypsin inhibitor	1	0.0128431	3.02318
XP_015622068.1	anthocyanidin 5,3-O-glucosyltransferase	1	0.0327414	3.25066
XP_015618155.1	uncharacterized protein LOC4352213	2	0.00596024	3.47682
XP_015637519.1	uncharacterized protein LOC4339469	3	0.0222922	3.58478
XP_015640448.1	uncharacterized protein LOC4338543	1	0.0185881	3.59399
XP_015620019.1	auxilin-related protein 1	1	0.000602933	3.59489
XP_015625112.1	titin homolog	1	0.0206274	3.90977
XP_015651422.1	uncharacterized protein LOC4347568	1	0.000346902	4.45367
XP_015631392.2	pathogenesis-related protein PRB1-2	3	0.000844433	4.85923
XP_015633871.1	protein-L-isoaspartate O-methyltransferase	1	0.000143754	4.94672
XP_015631877.1	uncharacterized protein LOC4333416	1	0.0375426	5.12175
XP_015640040.1	ADP,ATP carrier protein 1, mitochondrial	2	0.000148576	5.66255
XP_015651217.1	uncharacterized protein LOC9271668	1	0.00493454	6.12903
XP_015648381.1	nuclear transcription factor Y subunit C-6	1	0.0379268	6.77284

## Sheet: S(+ABA)|S(-ABA)
Protein ID	Protein description	Number of Peptides	P-value	FC Protein
XP_015613488.1	late embryogenesis abundant protein 14-like	2	0.00115079	0.0263574
XP_015636336.1	uncharacterized protein LOC4335655	9	0.0257026	0.0285911
XP_015617041.1	TOM1-like protein 3	1	0.000190787	0.0533955
XP_015618529.1	GEM-like protein 5	2	0.00178089	0.0982425
XP_015642924.1	splicing factor 1	1	0.0379261	0.151439
XP_015627611.1	60S ribosomal protein L35a-1	2	0.0497477	0.159613
XP_015636103.1	oryzain beta chain	1	0.00096506	0.164736
XP_015622057.1	universal stress protein PHOS32	2	0.0100619	0.165172
XP_025881010.1	adenosine kinase 2 isoform X2	1	0.033698	0.175616
XP_015629855.1	40S ribosomal protein S23	3	0.00521469	0.184906
XP_015643183.1	asparagine synthetase [glutamine-hydrolyzing] 2	1	0.0376812	0.230469
XP_015646952.1	eukaryotic translation initiation factor 5A	1	0.00545055	0.233547
XP_015625235.1	elongation factor 2	1	0.0113	0.246157
XP_015637124.1	HMG1/2-like protein isoform X2	2	0.0274551	0.268748
XP_015610604.1	uncharacterized protein LOC4347733	5	0.0444629	0.269554
XP_015622541.1	uncharacterized protein LOC4323861 isoform X2	2	0.0115955	0.296537
XP_015635902.1	malate synthase	2	0.0202472	0.303083
XP_015629756.1	acyl-CoA-binding domain-containing protein 6	3	0.0436388	0.306091
XP_015632652.1	60S ribosomal protein L13-2	2	0.017377	0.308729
XP_015644441.1	40S ribosomal protein S30	1	0.0411046	0.314058
XP_015643825.1	serine-threonine kinase receptor-associated protein	2	0.0111975	0.321676
XP_015614111.1	heme-binding protein 2	9	0.00293388	0.348855
XP_015647572.1	thioredoxin H1	4	0.0145238	0.368138
XP_015632878.1	3-oxo-Delta(4,5)-steroid 5-beta-reductase	3	6.70036e-05	0.375054
XP_015633612.1	uncharacterized protein At4g06744	5	0.00652857	0.381462
XP_015641905.1	RNA-binding protein Musashi homolog 2 isoform X2	2	0.018735	0.393884
XP_025878131.1	uncharacterized protein LOC4325060	1	0.0488708	0.404216
XP_015633769.1	NADH dehydrogenase [ubiquinone] 1 alpha subcomplex subunit 2	2	0.039413	0.41002
XP_015640473.1	glucose-1-phosphate adenylyltransferase large subunit 3, chloroplastic/amyloplastic-like	2	0.00669653	0.412189
XP_025876734.1	mitochondrial carnitine/acylcarnitine carrier-like protein	6	0.012338	0.416427
XP_015641078.1	uncharacterized protein LOC4341438	5	0.0428331	0.422738
XP_015636194.1	remorin	13	0.00392636	0.434005
XP_015646609.1	phospholipase D alpha 1	18	0.00348223	0.43553
XP_015632349.1	40S ribosomal protein S3-2	5	0.0187814	0.438585
XP_015637105.1	glutaredoxin-C6	3	0.0395051	0.447056
XP_015640940.1	peroxiredoxin-2E-1, chloroplastic	5	0.0146088	0.457696
XP_015617717.1	UDP-glycosyltransferase 72B3	7	0.0214868	0.465888
XP_015639320.1	chaperonin CPN60-like 2, mitochondrial	3	0.0254845	0.466849
XP_015616216.1	reticulon-like protein B1	2	0.0384325	0.475307
XP_015621495.1	salt stress root protein RS1	11	0.0235059	0.478978
XP_015614153.1	alpha-galactosidase isoform X1	6	0.0239993	0.483387
XP_015647011.1	60S ribosomal protein L4-1	11	0.0407837	0.492308
XP_015649747.1	dihydroxy-acid dehydratase, chloroplastic	7	0.0294055	0.494341
XP_015614256.1	enolase	9	0.0284597	0.506115
XP_015617463.1	uncharacterized protein LOC4327239	14	0.0372179	0.507157
XP_015630640.1	40S ribosomal protein S19-like	4	0.0159945	0.512923
XP_015617262.1	stem-specific protein TSJT1	1	0.0180095	0.516908
XP_015635530.1	chaperone protein ClpC1, chloroplastic	16	0.039285	0.521892
XP_015625803.1	guanylate-binding protein 4	2	0.0437987	0.524331
XP_015647822.1	proline--tRNA ligase, chloroplastic/mitochondrial	8	0.0256916	0.532298
XP_015631157.1	cell division cycle protein 48 homolog	7	0.0467975	0.545551
XP_015646774.1	alpha-galactosidase 3	2	0.0499271	0.560999
XP_025878969.1	probable protein phosphatase 2C 10 isoform X1	2	0.0267883	0.572887
XP_015632189.1	probable ribose-5-phosphate isomerase 4, chloroplastic	3	0.025424	0.573531
XP_025876758.1	monothiol glutaredoxin-S11	12	0.0160627	0.583787
XP_015650763.1	fasciclin-like arabinogalactan protein 1	3	0.0496197	0.586603
XP_015615076.1	mitochondrial-processing peptidase subunit alpha	14	0.0104538	0.587671
XP_015629049.1	germin-like protein 3-6	4	0.0155163	0.611773
XP_015644520.1	GEM-like protein 1	1	0.0354155	0.61218
XP_015621025.1	gamma carbonic anhydrase 1, mitochondrial	7	0.0156383	0.639481
XP_025881436.1	origin recognition complex subunit 4 isoform X2	2	0.0352012	0.647394
XP_015632921.2	serpin-ZXA, partial	6	0.0046583	0.661449
XP_015632002.1	probable mitochondrial-processing peptidase subunit beta, mitochondrial	12	0.00983473	0.669922
XP_015637397.1	26S proteasome non-ATPase regulatory subunit 14 homolog	4	0.0473425	1.50748
XP_015639507.1	peroxisomal membrane protein PEX14 isoform X2	4	0.0382693	1.51884
XP_015614516.1	protein fluG isoform X1	5	0.0350051	1.53151
XP_015636262.1	bifunctional L-3-cyanoalanine synthase/cysteine synthase 2, mitochondrial isoform X2	20	0.0391541	1.58007
XP_015640421.1	ketol-acid reductoisomerase, chloroplastic	11	0.0385046	1.59966
XP_015620081.1	calcium-transporting ATPase 10, plasma membrane-type	2	0.0269267	1.60976
XP_015632111.1	UDP-glucuronic acid decarboxylase 6	6	0.0397875	1.61812
XP_015644654.1	40S ribosomal protein S12	4	0.0460824	1.63036
XP_015636182.1	psbQ-like protein 3, chloroplastic	3	0.0408972	1.64966
XP_015627831.1	mitochondrial import receptor subunit TOM40-1	4	0.0326442	1.67573
XP_015620234.1	plasma membrane ATPase 1	11	0.0205179	1.68385
XP_015632597.1	4-hydroxy-3-methylbut-2-enyl diphosphate reductase, chloroplastic	13	0.00461943	1.71514
XP_015611326.1	uncharacterized protein LOC9270238	2	0.0455709	1.7172
XP_025880559.1	uncharacterized protein LOC4336652	6	0.0390612	1.73445
XP_015632386.1	mannose-1-phosphate guanyltransferase alpha	3	0.0434809	1.73715
NP_039410.1	ATP-dependent Clp protease proteolytic subunit (plastid)	5	0.0272752	1.73875
XP_015632825.1	mitochondrial Rho GTPase 1	14	0.0273807	1.74472
XP_015622515.1	protein disulfide isomerase-like 2-2	5	0.0230066	1.77372
XP_015647745.1	alpha/beta hydrolase domain-containing protein WAV2	1	0.00595973	1.78895
XP_015650257.1	5-oxoprolinase	7	0.0261728	1.79312
XP_015636461.1	dnaJ protein ERDJ2	1	0.0265166	1.79429
XP_015633396.1	peptidyl-prolyl cis-trans isomerase FKBP53	1	0.00176133	1.79444
XP_025883351.1	protein-L-isoaspartate O-methyltransferase 1 isoform X2	2	0.0410861	1.82211
XP_015640192.1	sulfite reductase ferredoxin], chloroplastic	9	0.0153919	1.82961
XP_015640858.1	ABC transporter G family member 7	6	0.0388591	1.83638
XP_015647070.1	peroxisomal (S)-2-hydroxy-acid oxidase GLO4 isoform X1	2	0.0183543	1.8684
XP_015618385.1	acyl transferase 9	6	0.0227005	1.89757
XP_015625273.1	beta-fructofuranosidase, insoluble isoenzyme 1	5	0.0146623	1.91806
XP_015626195.1	uncharacterized protein LOC4327783	2	0.0316902	1.91986
XP_015641788.1	ATP-dependent zinc metalloprotease FTSH 6, chloroplastic	4	0.034447	1.92272
XP_015646516.1	probable AMP deaminase	1	0.0123739	1.9713
XP_015623362.2	nicotianamine aminotransferase A	1	0.0385263	1.97308
XP_015612529.1	tuliposide A-converting enzyme b1, amyloplastic	2	0.00632258	2.05494
XP_015617619.1	RNA-binding protein FUS isoform X1	3	0.00908947	2.09584
XP_015611304.1	pre-mRNA-splicing factor SPF27 homolog	1	0.0333358	2.13412
XP_015621711.1	rhodanese-like domain-containing protein 4A, chloroplastic	4	0.0385647	2.14646
XP_015616991.1	aminopeptidase P1	4	0.0331534	2.19568
XP_015648902.1	thioredoxin-like protein CITRX, chloroplastic	2	0.0448295	2.21199
XP_015614853.1	silicon efflux transporter LSI2-like	2	0.00891653	2.24468
XP_015646932.1	mitochondrial import inner membrane translocase subunit TIM17-2	1	0.0115717	2.31583
XP_015640680.1	phenylalanine--tRNA ligase beta subunit, cytoplasmic	5	0.0467303	2.33567
XP_015635014.1	uncharacterized protein LOC4335871	9	0.0167441	2.34257
XP_015647593.1	peptide chain release factor PrfB1, chloroplastic isoform X2	5	0.0411195	2.36657
XP_015610620.1	NEDD8-activating enzyme E1 catalytic subunit	2	0.0480679	2.44306
XP_015641332.1	bifunctional aspartate aminotransferase and glutamate/aspartate-prephenate aminotransferase	7	0.044131	2.45236
XP_015631238.1	cystathionine gamma-synthase 1, chloroplastic	3	0.0315759	2.45566
XP_015651099.1	cytochrome b561 and DOMON domain-containing protein At4g12980	1	0.0244684	2.55711
XP_015618771.1	uncharacterized protein LOC4352497	1	0.018696	2.56335
XP_015643847.1	pyrophosphate--fructose 6-phosphate 1-phosphotransferase subunit alpha	1	0.0345977	2.58579
XP_025881005.1	uncharacterized protein LOC4336090	4	0.0246821	2.59512
XP_015627561.1	protein TIC 20-v, chloroplastic	2	0.0475169	2.61275
XP_015638155.1	uncharacterized protein LOC4339652	2	0.0236803	2.71436
XP_015643764.1	coatomer subunit beta'-1 isoform X3	3	0.0284414	2.71834
XP_015623230.1	abscisic stress-ripening protein 1	1	0.0457804	2.76152
XP_015639831.1	2,3-bisphosphoglycerate-independent phosphoglycerate mutase	3	0.0147594	2.8686
XP_015642898.1	actin cytoskeleton-regulatory complex protein pan1	1	0.033373	2.97605
XP_015637168.1	6,7-dimethyl-8-ribityllumazine synthase, chloroplastic	3	0.0238506	2.98625
XP_015650638.1	uncharacterized protein LOC4346040	4	0.0418385	2.99468
XP_025880656.1	uncharacterized protein LOC112938703 isoform X2	3	0.032773	3.05352
XP_015626163.1	4-hydroxyphenylpyruvate dioxygenase	3	0.0203508	3.09854
XP_015639162.1	methionine S-methyltransferase isoform X1	5	0.012775	3.12404
XP_015648730.1	uncharacterized protein LOC4345350 isoform X2	2	0.00602533	3.12654
XP_015628225.1	imidazole glycerol phosphate synthase hisHF, chloroplastic	4	0.0192109	3.1276
XP_015615021.1	probable ADP-ribosylation factor GTPase-activating protein AGD8	2	0.0182001	3.20127
XP_015622155.1	serine carboxypeptidase-like 26 isoform X2	1	0.0313326	3.34098
XP_015620410.1	uncharacterized protein LOC4351381 isoform X2	1	0.00988059	3.49271
XP_015626598.1	carboxyl-terminal-processing peptidase 2, chloroplastic	6	0.0481321	3.55154
XP_015615812.1	zinc protease PQQL-like isoform X2	1	0.0407406	3.58662
XP_015618688.1	glutathione hydrolase 3	1	0.0145996	3.59078
XP_015650415.1	ferredoxin-1, chloroplastic	5	0.014364	3.78276
XP_015614603.1	ubiquitin-conjugating enzyme E2 4	4	0.0230827	3.86953
XP_015622229.1	GDSL esterase/lipase At5g45920	1	0.022446	3.92541
XP_025880322.1	beta-glucosidase 13	1	0.0179831	4.25505
XP_015627962.1	uncharacterized protein LOC4333091	4	0.00258009	4.44517
XP_015645207.1	probable plastid-lipid-associated protein 12, chloroplastic	4	0.0363612	4.65362
XP_015626137.1	putative RNA-binding protein Luc7-like 2 isoform X1	1	0.00371654	5.0289
YP_002000556.1	ORFB protein (mitochondrion)	3	0.00934477	5.91163
XP_015628465.1	protochlorophyllide-dependent translocon component 52, chloroplastic	8	0.00956199	6.33125
XP_015621009.1	serine/threonine-protein phosphatase 6 regulatory subunit 3 isoform X2	2	0.00519626	6.80216
XP_015625166.1	E3 ubiquitin-protein ligase UPL3	2	0.0309888	7.43336
XP_015631681.1	TATA-binding protein 2 isoform X1	1	0.0018823	8.53497
XP_025878482.1	uncharacterized protein LOC4329966 isoform X2	1	0.0428781	10.8112
XP_025881572.1	mitogen-activated protein kinase 9-like	2	0.0137617	19.4504
XP_015620497.1	proline--tRNA ligase, cytoplasmic	14	0.00233846	20.1431
XP_015611809.1	probable protein phosphatase 2C 70 isoform X2	1	0.0136385	22.8586

## Sheet: S(-ABA)|C(-ABA)
Protein ID	Protein description	Number of Peptides	P-value	FC Protein
XP_015612256.1	60S ribosomal protein L17	1	9.03286e-06	0.00120608
XP_015621702.1	protein CURVATURE THYLAKOID 1C, chloroplastic	2	8.90405e-05	0.00222264
XP_015619866.1	glycine-rich RNA-binding protein blt801	1	0.0041634	0.00545703
XP_025877015.1	sec-independent protein translocase protein TATB, chloroplastic isoform X2	1	1.62435e-05	0.0185998
XP_015639994.1	60S ribosomal protein L18a-like	1	0.0230245	0.024869
XP_015620019.1	auxilin-related protein 1	1	0.000470011	0.031592
XP_015612239.1	uncharacterized protein LOC4347585	2	0.0172697	0.0358195
XP_015650415.1	ferredoxin-1, chloroplastic	5	0.00569939	0.0366254
XP_015639313.1	cysteine proteinase inhibitor 2	1	0.00154438	0.0425527
XP_015611871.1	photosystem I reaction center subunit V, chloroplastic	3	4.65047e-05	0.0432226
XP_015648027.1	mitochondrial import inner membrane translocase subunit TIM44-2	1	0.0161974	0.0472265
XP_015624137.1	50S ribosomal protein L12, chloroplastic	6	0.0197348	0.0513599
NP_039414.1	photosystem II protein H (plastid)	7	0.000484169	0.0544861
XP_015626370.1	transcription termination factor MTERF8, chloroplastic	1	0.00260033	0.0637013
XP_015619855.1	60S ribosomal protein L3	1	0.0267148	0.0731875
XP_025876822.1	uncharacterized protein LOC112936705	1	0.0161375	0.0793297
XP_015628905.1	40S ribosomal protein S17-3	1	0.0203385	0.0883324
XP_025882560.1	vacuolar protein sorting-associated protein 2 homolog 1 isoform X1	1	0.00816682	0.0980545
XP_015645313.1	anthocyanidin 3-O-glucosyltransferase 2	2	0.00998186	0.10034
XP_015621818.1	sphingosine-1-phosphate lyase	1	0.000451056	0.108207
NP_039407.1	ribosomal protein L33 (plastid)	4	0.00616123	0.121362
NP_039387.2	NADH dehydrogenase subunit K (plastid)	5	0.0104914	0.121813
XP_025881572.1	mitogen-activated protein kinase 9-like	2	0.00210026	0.125443
XP_015640528.1	quinone oxidoreductase-like protein 2 homolog	2	0.0425723	0.127388
XP_025882985.1	60S ribosomal protein L44	4	0.00545416	0.128295
XP_015637940.1	uncharacterized protein LOC4327573	2	0.00357223	0.134324
XP_015639399.1	60S ribosomal protein L15	2	0.00146624	0.134414
XP_025879664.1	UDP-glycosyltransferase 83A1-like	3	0.00336354	0.145307
XP_015645019.1	thylakoid lumenal 150 kDa protein 2, chloroplastic	2	0.00378258	0.14633
XP_015622615.1	uncharacterized protein LOC4331128	3	0.0151601	0.149281
XP_015644059.1	probable peroxygenase 4	1	0.010315	0.155072
XP_015624624.1	outer envelope pore protein 21, chloroplastic	3	0.00600393	0.157574
XP_015637124.1	HMG1/2-like protein isoform X2	2	0.00672997	0.159993
XP_015633459.1	sedoheptulose-1,7-bisphosphatase, chloroplastic	15	0.00099468	0.161941
NP_039362.1	ribosomal protein S16 (plastid)	1	0.049051	0.16284
XP_015635776.1	uncharacterized protein LOC4336449	1	0.0135838	0.164456
XP_015623305.1	photosystem I chlorophyll a/b-binding protein 5, chloroplastic	5	0.0129394	0.166826
XP_015635691.1	protein FATTY ACID EXPORT 7	3	0.00167103	0.171424
NP_039386.1	NADH dehydrogenase subunit J (plastid)	5	0.00367057	0.177849
XP_015651279.1	probable carboxylesterase 2	1	0.000656899	0.17925
XP_015621249.1	GTP-binding protein SAR1A	1	0.00101536	0.189175
XP_015626680.1	probable protein phosphatase 2C 1 isoform X1	2	0.013364	0.194956
XP_015646984.1	40S ribosomal protein S11	4	0.00219966	0.196312
XP_015627624.1	2-C-methyl-D-erythritol 2,4-cyclodiphosphate synthase, chloroplastic	3	0.01109	0.207921
NP_039444.1	NADH dehydrogenase subunit 4 (plastid)	3	0.0274841	0.207993
XP_015622288.1	light-harvesting complex-like protein OHP2, chloroplastic	3	0.0159356	0.209264
XP_015648639.1	germin-like protein 8-14	6	0.036629	0.222024
XP_015616831.1	pyruvate kinase 1, cytosolic	3	0.00591419	0.222472
XP_015630902.1	glycine-rich RNA-binding protein 2	2	0.0432238	0.227151
XP_015628859.1	uncharacterized protein LOC4334638	4	0.00100525	0.228985
XP_015616895.1	fructose-bisphosphate aldolase, chloroplastic	39	0.00716459	0.229911
XP_015647138.1	cytochrome b6-f complex iron-sulfur subunit, chloroplastic	20	1.72858e-05	0.230244
XP_015622758.1	copper transport protein ATX1	1	0.01056	0.232298
XP_015620270.1	ribulose bisphosphate carboxylase small chain, chloroplastic-like	55	0.00123798	0.233276
XP_015638078.1	uncharacterized protein LOC4338460	4	0.0176819	0.23472
XP_015616025.1	uncharacterized protein LOC4325727	2	0.0466907	0.236585
XP_015622650.1	bifunctional nitrilase/nitrile hydratase NIT4-like	1	0.00307128	0.238262
XP_015648317.1	60S ribosomal protein L17	2	0.00491077	0.238894
XP_015644740.1	photosynthetic NDH subunit of lumenal location 3, chloroplastic	7	0.0060292	0.25262
XP_015618771.1	uncharacterized protein LOC4352497	1	0.00300136	0.25316
XP_015640606.1	photosystem I reaction center subunit VI, chloroplastic	5	0.000465654	0.258406
XP_015613463.1	photosynthetic NDH subunit of subcomplex B 5, chloroplastic	4	0.00628284	0.264048
NP_039466.2	ribosomal protein S19 (plastid)	4	0.0257124	0.26962
XP_015623548.1	HD domain-containing protein 2	5	0.00360748	0.26964
XP_015647220.1	protein LHCP TRANSLOCATION DEFECT	2	0.0112685	0.273325
XP_015625120.1	phenylalanine ammonia-lyase	20	0.00439033	0.278515
XP_015639157.1	uncharacterized protein LOC4339170	3	0.00584384	0.281621
XP_015626460.1	eukaryotic initiation factor 4A-3	2	0.00213687	0.281974
XP_015612500.1	triosephosphate isomerase, chloroplastic	19	0.0408966	0.28634
XP_015631238.1	cystathionine gamma-synthase 1, chloroplastic	3	0.0220579	0.286799
XP_015644215.1	thylakoid lumenal 165 kDa protein, chloroplastic	6	0.0447028	0.287014
XP_015612529.1	tuliposide A-converting enzyme b1, amyloplastic	2	0.0018734	0.288424
XP_015640388.1	probable inactive receptor kinase At2g26730	4	0.00809357	0.293554
XP_015650532.1	serine--glyoxylate aminotransferase	25	0.00434333	0.296918
XP_015631418.1	40S ribosomal protein S3a	3	0.00983542	0.305535
XP_015625551.1	peroxidase P7	14	0.0141136	0.311607
YP_002000548.1	NADH dehydrogenase subunit 1 (mitochondrion)	2	0.0230059	0.313108
XP_015643007.1	delta-aminolevulinic acid dehydratase, chloroplastic	16	0.00930132	0.313722
XP_015635626.1	glyceraldehyde-3-phosphate dehydrogenase 2, cytosolic	8	0.00016164	0.315673
XP_015626215.1	heme-binding-like protein At3g10130, chloroplastic	1	0.00165969	0.316341
XP_015632479.1	protein DETOXIFICATION 40 isoform X1	2	0.0288298	0.319067
XP_015620988.1	NAD(P)H-quinone oxidoreductase subunit N, chloroplastic	7	0.0100249	0.319976
XP_015645274.1	probable carboxylesterase 15	2	0.000516626	0.321597
XP_015615444.1	uncharacterized protein LOC9272724 isoform X2	1	0.0151472	0.322189
XP_015647904.1	NAD(P)H-quinone oxidoreductase subunit S, chloroplastic	6	0.0178231	0.322707
XP_015620359.1	eukaryotic translation initiation factor 5A-2	1	0.0499409	0.323953
XP_015623276.1	psbP domain-containing protein 5, chloroplastic	10	0.00971205	0.32596
XP_015623107.1	probable L-ascorbate peroxidase 8, chloroplastic isoform X2	21	0.0202412	0.326103
XP_015614853.1	silicon efflux transporter LSI2-like	2	0.00589792	0.331396
XP_015621311.1	acetyl-CoA acetyltransferase, cytosolic 1	1	0.0323646	0.334194
XP_015622315.1	phytochromobilin:ferredoxin oxidoreductase, chloroplastic	1	0.00775165	0.342811
XP_015614355.1	probable glutathione S-transferase GSTU6	3	0.00969693	0.344272
XP_015648550.1	NADH-ubiquinone oxidoreductase 209 kDa subunit	2	0.0287797	0.344649
XP_015648978.1	haloacid dehalogenase-like hydrolase domain-containing protein At4g39970	8	0.0072456	0.346823
XP_015619793.1	probable leucine-rich repeat receptor-like protein kinase At5g49770	1	0.019347	0.349653
XP_015630467.1	uroporphyrinogen decarboxylase 2, chloroplastic	12	0.029012	0.350355
XP_015648902.1	thioredoxin-like protein CITRX, chloroplastic	2	0.0100957	0.353365
NP_039389.1	ATP synthase CF1 epsilon subunit (plastid)	18	0.0045457	0.356579
XP_015647502.2	uncharacterized protein LOC4344281	4	0.028587	0.356818
XP_015618768.1	1-deoxy-D-xylulose 5-phosphate reductoisomerase, chloroplastic	14	0.0270481	0.357128
XP_025878558.1	heterodimeric geranylgeranyl pyrophosphate synthase small subunit, chloroplastic	5	0.03359	0.362167
XP_015639746.1	UDP-sulfoquinovose synthase, chloroplastic	14	0.0174007	0.364696
XP_015625555.1	thiosulfate/3-mercaptopyruvate sulfurtransferase 1, mitochondrial	2	0.0104899	0.364735
XP_015625272.1	uncharacterized protein LOC4326593	3	0.0385028	0.364903
XP_015635322.1	glutamine synthetase, chloroplastic	34	0.00813844	0.365043
XP_015625432.1	chlorophyll a-b binding protein 8, chloroplastic	25	0.00619477	0.371071
XP_015627276.1	peptidyl-prolyl cis-trans isomerase FKBP18, chloroplastic	3	0.00187976	0.374998
XP_015623766.1	30S ribosomal protein S21, chloroplastic	5	0.017182	0.376658
XP_015623150.1	probable pyridoxal 5'-phosphate synthase subunit PDX2	3	0.0139	0.378922
XP_015627255.1	porphobilinogen deaminase, chloroplastic isoform X1	11	0.0235654	0.37953
XP_015638780.1	S-adenosylmethionine synthase 1	7	0.000473692	0.383079
XP_015618929.1	osmotin-like protein	2	0.00255209	0.388946
XP_015627856.1	50S ribosomal protein L5, chloroplastic	6	0.0407278	0.390634
XP_015640756.1	photosynthetic NDH subunit of lumenal location 5, chloroplastic	19	0.010981	0.391341
XP_015628792.1	sanguinarine reductase	7	0.00947054	0.392176
XP_015620635.1	chloroplast stem-loop binding protein of 41 kDa b, chloroplastic	17	0.000345584	0.394595
XP_015613234.1	probable pyridoxal 5'-phosphate synthase subunit PDX12	5	0.0210815	0.396604
XP_015651001.1	heterogeneous nuclear ribonucleoprotein 1	1	0.0202146	0.39698
XP_015612805.1	glutathione S-transferase U17	1	0.035955	0.398634
XP_015650872.1	glutamate-1-semialdehyde 2,1-aminomutase, chloroplastic	23	0.0223579	0.39898
XP_015627169.1	alcohol dehydrogenase class-3	6	0.0440188	0.400248
XP_015622709.1	protein HHL1, chloroplastic	5	0.00359209	0.401399
XP_015614152.1	protein TIC110, chloroplastic	35	0.0029506	0.40274
XP_015638274.1	photosynthetic NDH subunit of subcomplex B 3, chloroplastic isoform X5	2	0.0376308	0.407749
XP_015610699.2	cinnamoyl-CoA reductase 1-like	1	0.0139009	0.410468
XP_015649892.1	probable adenylate kinase 2, chloroplastic	3	0.0387349	0.411843
XP_015646866.1	uncharacterized protein LOC4344150	3	0.000662684	0.415435
XP_015625373.1	serine carboxypeptidase-like 34	3	0.00957397	0.416681
XP_015641450.1	actin-7	9	0.0414305	0.417691
XP_015627253.1	3-isopropylmalate dehydratase small subunit 3	4	0.00293928	0.419483
XP_015625698.1	3-isopropylmalate dehydratase large subunit, chloroplastic	6	0.0230825	0.420858
XP_015618511.1	ketol-acid reductoisomerase, chloroplastic-like	1	0.0363868	0.42428
XP_015647210.1	granule-bound starch synthase 1b, chloroplastic/amyloplastic	7	0.0120421	0.429571
XP_015636262.1	bifunctional L-3-cyanoalanine synthase/cysteine synthase 2, mitochondrial isoform X2	20	0.00105175	0.431365
XP_015624385.1	photosynthetic NDH subunit of lumenal location 2, chloroplastic	4	0.0222986	0.435157
XP_015626738.1	peptidyl-tRNA hydrolase, mitochondrial	1	0.00939371	0.439178
XP_015635937.1	chloroplastic lipocalin	11	0.0117666	0.445313
XP_015634165.1	probable plastid-lipid-associated protein 8, chloroplastic	6	0.0185715	0.448165
XP_015631550.1	peptidyl-prolyl cis-trans isomerase FKBP17-2, chloroplastic	4	0.0326989	0.449269
XP_015639202.1	60S ribosomal protein L18-3	5	0.0444026	0.450265
XP_015637902.1	uncharacterized protein LOC4338730	4	0.0449518	0.454277
XP_015635014.1	uncharacterized protein LOC4335871	9	0.019115	0.455261
NP_039450.1	NADH dehydrogenase subunit 7 (plastid)	15	0.0193566	0.458438
XP_015646903.1	pheophytinase, chloroplastic	1	0.0321494	0.461304
XP_015632927.1	acetate/butyrate--CoA ligase AAE7, peroxisomal	9	0.00361361	0.461497
XP_015643207.1	transketolase, chloroplastic	58	0.000965997	0.462495
XP_015614669.1	GDP-mannose 3,5-epimerase 1	4	0.0384846	0.463304
XP_015629844.1	sucrose synthase 1	22	0.0316384	0.463512
XP_025876734.1	mitochondrial carnitine/acylcarnitine carrier-like protein	6	0.0144881	0.467305
XP_015650464.1	photosynthetic NDH subunit of subcomplex B 1, chloroplastic	12	0.00695685	0.470438
XP_015619775.1	stromal 70 kDa heat shock-related protein, chloroplastic	11	0.0136399	0.470522
XP_015635507.1	phenylalanine ammonia-lyase-like	1	0.0424911	0.470644
XP_015619919.1	uncharacterized protein LOC4352441	21	0.0265879	0.471063
XP_015636579.1	aminoacyl tRNA synthase complex-interacting multifunctional protein 1	6	0.0148977	0.473712
XP_015640194.1	pheophytinase, chloroplastic	3	0.0459192	0.473719
XP_015628123.1	CBBY-like protein	10	0.0499526	0.482759
XP_025879080.1	putative coatomer subunit beta'-3 isoform X2	3	0.00703842	0.482814
XP_015651417.2	protein VACUOLELESS1	1	0.0314194	0.486165
XP_015637623.1	uncharacterized protein LOC4339294	5	0.018797	0.486504
XP_015627552.1	translation factor GUF1 homolog, chloroplastic	6	0.000673554	0.487399
XP_015628377.1	uncharacterized protein LOC4334188	9	0.0364136	0.490313
XP_015624147.1	30S ribosomal protein S20, chloroplastic	4	0.0165432	0.490532
XP_015641372.1	NADH dehydrogenase [ubiquinone] 1 beta subcomplex subunit 9	4	0.00922138	0.491543
XP_015618913.1	NAD(P)H-quinone oxidoreductase subunit U, chloroplastic	6	0.0393236	0.492773
XP_015646556.1	L-ascorbate peroxidase 2, cytosolic	12	0.0119049	0.494394
XP_015647995.1	probable ribose-5-phosphate isomerase 3, chloroplastic	22	0.0281288	0.494667
XP_015629729.1	uncharacterized protein LOC9266492	8	0.0225979	0.495197
XP_015646521.1	probable pyridoxal 5'-phosphate synthase subunit PDX11	1	0.00573022	0.496529
XP_015632039.2	40S ribosomal protein S21	5	0.00145634	0.501
XP_015627045.1	protein disulfide isomerase-like 1-4	1	0.014264	0.504947
XP_015615472.1	glyoxylate/succinic semialdehyde reductase 2, chloroplastic	7	0.000431987	0.506731
XP_015616897.1	ribulose bisphosphate carboxylase/oxygenase activase, chloroplastic	71	0.0246096	0.510106
XP_015636564.1	ribulose bisphosphate carboxylase/oxygenase activase, chloroplastic	8	0.0182015	0.515233
XP_015623635.1	epimerase family protein SDR39U1 homolog, chloroplastic isoform X1	6	0.022365	0.516783
XP_015650814.1	calcium-dependent protein kinase 1	4	0.00209023	0.519148
XP_015631764.1	protein SUPPRESSOR OF QUENCHING 1, chloroplastic isoform X5	21	0.00386563	0.527199
XP_015630737.1	ribulose-phosphate 3-epimerase, chloroplastic	9	0.00970544	0.529372
XP_015650533.1	D-3-phosphoglycerate dehydrogenase 1, chloroplastic	4	0.029819	0.530618
XP_015645301.1	chloroplast stem-loop binding protein of 41 kDa a, chloroplastic	22	0.0219664	0.534042
XP_015628189.1	ATP-dependent Clp protease proteolytic subunit-related protein 3, chloroplastic	2	0.027348	0.537498
XP_015618181.1	serine carboxypeptidase 1 isoform X2	4	0.0128642	0.53774
XP_015611817.1	uncharacterized protein LOC4347242	5	0.0222611	0.541747
XP_015644241.1	soluble starch synthase 1, chloroplastic/amyloplastic	7	0.0422361	0.542623
XP_015641040.1	protein FATTY ACID EXPORT 1, chloroplastic isoform X2	1	0.02473	0.543057
XP_015639742.1	bifunctional protein FolD 2	11	0.00471001	0.548183
XP_025879753.1	50S ribosomal protein L15, chloroplastic	6	0.00559453	0.550777
XP_015631553.1	phosphoglucan phosphatase DSP4, amyloplastic isoform X2	6	0.0409496	0.550858
XP_015618320.1	peroxidase 24	3	0.0372228	0.551356
XP_015614534.1	probable NADPH:quinone oxidoreductase 1	5	0.0247798	0.551423
XP_015612271.1	ankyrin repeat domain-containing protein 2B	3	0.00970572	0.551768
XP_015620234.1	plasma membrane ATPase 1	11	0.0255361	0.557062
XP_015632537.1	proline-rich receptor-like protein kinase PERK8	3	0.0179075	0.561182
XP_025882281.1	serrate RNA effector molecule	3	0.0184157	0.570214
XP_015622473.1	aspartate--tRNA ligase, chloroplastic/mitochondrial	8	0.0439202	0.570671
XP_015646712.1	ferredoxin-dependent glutamate synthase, chloroplastic	68	0.0128527	0.576043
XP_015617522.1	protein COFACTOR ASSEMBLY OF COMPLEX C SUBUNIT B CCB1, chloroplastic	5	0.0103323	0.577071
XP_015630823.1	peroxisomal membrane protein 11-1	9	0.0398463	0.580109
XP_015632111.1	UDP-glucuronic acid decarboxylase 6	6	0.0214494	0.581308
XP_015620018.1	glycine-rich RNA-binding protein 2	3	0.0452757	0.582898
XP_015631402.1	superoxide dismutase [Cu-Zn] 2 isoform X1	5	0.04	0.58474
XP_015625198.1	ferredoxin--NADP reductase, leaf isozyme 2, chloroplastic-like	25	0.00121752	0.586107
XP_015636479.1	glycine--tRNA ligase, mitochondrial 1	13	0.0281743	0.593008
XP_015638724.1	outer envelope pore protein 16, chloroplastic	1	0.0335063	0.594651
XP_015641970.1	uncharacterized protein LOC4341062	5	0.00360681	0.595185
XP_015647822.1	proline--tRNA ligase, chloroplastic/mitochondrial	8	0.0427611	0.600781
XP_015636990.1	uncharacterized protein LOC4335936 isoform X1	1	0.0206839	0.603529
XP_015616770.1	heme-binding-like protein At3g10130, chloroplastic	1	0.00160572	0.608642
XP_015635530.1	chaperone protein ClpC1, chloroplastic	16	0.0477823	0.60973
XP_015647396.1	thiamine thiazole synthase 2, chloroplastic	19	0.0295336	0.621622
XP_015639466.1	GTP-binding nuclear protein Ran-2	4	0.0218823	0.621698
XP_015636303.1	uncharacterized protein LOC4337188 isoform X5	11	0.00279128	0.621824
XP_015633714.1	phosphomannomutase	3	0.0398182	0.625073
XP_015649382.1	uncharacterized protein LOC4346305	8	0.0373756	0.626651
NP_039441.1	NADH dehydrogenase subunit 5 (plastid)	7	0.00457135	0.629549
XP_015625124.1	dephospho-CoA kinase	2	0.0197007	0.630489
XP_015625803.1	guanylate-binding protein 4	2	0.0201053	0.634691
XP_015639324.1	pyruvate, phosphate dikinase 1, chloroplastic	38	0.0295269	0.639981
XP_015630413.1	50S ribosomal protein L18, chloroplastic	2	0.0382863	0.641425
XP_015626775.1	lipoxygenase 23	35	0.0205914	0.641967
XP_015650487.1	uncharacterized protein LOC4344973 isoform X3	4	0.0057088	0.642369
XP_015620778.1	adenine phosphoribosyltransferase 1	4	0.00474396	0.647036
XP_015617945.1	uncharacterized protein LOC4350172	10	0.00390131	0.647678
XP_015640192.1	sulfite reductase ferredoxin], chloroplastic	9	0.0172531	0.651065
XP_015617767.1	ABC transporter F family member 5	7	0.0236148	0.660309
XP_015625688.1	carbamoyl-phosphate synthase small chain, chloroplastic isoform X3	8	0.0047517	0.661813
XP_015630593.1	probable zinc metalloprotease EGY1, chloroplastic	1	0.00780365	0.66316
XP_015614430.1	pyruvate kinase isozyme G, chloroplastic isoform X1	9	0.0316703	0.667745
XP_015647651.1	blue copper protein	2	0.0372631	0.669584
XP_015637322.1	nascent polypeptide-associated complex subunit alpha-like protein 1	3	0.0289385	1.50041
XP_015636529.1	26S proteasome non-ATPase regulatory subunit 11 homolog	7	0.0203171	1.50921
XP_015618101.1	psbP domain-containing protein 4, chloroplastic	9	0.0327594	1.51686
XP_015632124.1	nardilysin-like	1	0.0353385	1.52437
XP_015637262.1	protein HEAT INTOLERANT 4	5	0.0391946	1.53692
XP_015628387.1	prohibitin-2, mitochondrial	2	0.0289369	1.54748
XP_015641367.1	D-3-phosphoglycerate dehydrogenase 3, chloroplastic	11	0.00468715	1.54751
XP_015614516.1	protein fluG isoform X1	5	0.0377569	1.56003
XP_015626632.1	glycerophosphodiester phosphodiesterase GDPDL3	9	0.00187159	1.57929
XP_015631519.1	serine/threonine-protein phosphatase PP2A-2 catalytic subunit	4	0.033675	1.5805
XP_015625793.1	FAM10 family protein At4g22670 isoform X2	5	0.0248029	1.58767
XP_015615473.1	putative H/ACA ribonucleoprotein complex subunit 1-like protein 1	1	0.0303878	1.59407
XP_015637176.1	SWI/SNF complex component SNF12 homolog	3	0.027854	1.60062
XP_015625164.1	glutathione S-transferase zeta class isoform X4	3	0.0182832	1.61195
XP_015615791.1	uncharacterized protein At1g03900	2	0.0375823	1.62192
XP_015620384.1	probable inactive serine/threonine-protein kinase scy1	2	0.0485628	1.62218
XP_015622125.1	protein RETICULATA-RELATED 3, chloroplastic	5	0.0475795	1.62335
XP_015625882.1	spliceosome-associated protein 130 A	9	0.0230895	1.62757
XP_015636103.1	oryzain beta chain	1	0.0112568	1.62944
XP_015644284.1	uncharacterized protein LOC4341200	2	0.00547999	1.63052
XP_015623086.1	probable tocopherol O-methyltransferase, chloroplastic	5	0.00598206	1.63269
XP_015616725.1	hydroxyphenylpyruvate reductase	4	0.0306255	1.63585
XP_015651303.1	dicarboxylate transporter 21, chloroplastic	3	0.0108278	1.63645
XP_015631989.1	DEAD-box ATP-dependent RNA helicase 38	4	0.0387784	1.65445
XP_015646791.1	2-oxoisovalerate dehydrogenase subunit beta 1, mitochondrial	2	0.0374846	1.65832
XP_015626809.1	glutathione reductase, cytosolic	8	0.0232397	1.67191
XP_015647227.1	methylmalonate-semialdehyde dehydrogenase [acylating], mitochondrial	19	0.0499752	1.67535
XP_015641190.1	uncharacterized protein LOC4341223	3	0.014365	1.67856
XP_015640019.1	ATP synthase subunit beta, mitochondrial	3	0.00638984	1.68893
XP_015640680.1	phenylalanine--tRNA ligase beta subunit, cytoplasmic	5	0.0265966	1.68996
XP_015651066.1	internal alternative NAD(P)H-ubiquinone oxidoreductase A1, mitochondrial isoform X2	7	0.0151925	1.70621
XP_015626085.1	aminopeptidase M1-A	16	0.0250186	1.71093
XP_015621153.1	bifunctional 3-dehydroquinate dehydratase/shikimate dehydrogenase, chloroplastic	7	6.33706e-05	1.7239
XP_015643863.1	T-complex protein 1 subunit epsilon	5	0.019936	1.72653
XP_015615393.1	adenylate kinase 4	6	0.00445232	1.72947
XP_015639921.1	universal stress protein PHOS34	8	0.00164531	1.73287
XP_025880009.1	ADP-ribosylation factor 1-like	7	0.00825925	1.73666
XP_015618593.1	oxygen-evolving enhancer protein 1, chloroplastic	35	0.0103307	1.7368
XP_015613809.1	fructose-bisphosphate aldolase 3, cytoplasmic	7	0.0470398	1.73925
XP_015614175.1	uncharacterized protein LOC4348816 isoform X2	5	0.0147694	1.74902
XP_015643477.1	aminoacylase-1	2	0.003995	1.7515
XP_015644416.1	cytochrome b-c1 complex subunit 8	1	0.0161458	1.75163
XP_015618202.1	transcription factor VIP1	1	0.000784143	1.75318
XP_015646932.1	mitochondrial import inner membrane translocase subunit TIM17-2	1	0.0316554	1.75546
XP_015632234.1	SEC1 family transport protein SLY1	2	0.0309974	1.75549
XP_015635449.1	D-3-phosphoglycerate dehydrogenase 3, chloroplastic	9	0.016681	1.75595
XP_015630440.1	elongation factor Tu, mitochondrial	11	0.0332281	1.76434
XP_015643842.1	isoleucine--tRNA ligase, cytoplasmic	9	0.0103348	1.76497
XP_015624648.1	phosphoenolpyruvate carboxylase 1	13	0.0182668	1.77346
XP_015620921.1	guanine nucleotide-binding protein subunit beta-like protein A	9	0.0231281	1.77915
XP_015640800.1	cytochrome b5-like	2	0.0452277	1.78343
XP_015647716.1	uncharacterized protein LOC4343029 isoform X4	5	0.0362558	1.78603
XP_015643028.1	glycine--tRNA ligase, chloroplastic/mitochondrial 2 isoform X1	6	0.0288985	1.79444
XP_015620386.1	alpha-dioxygenase 1 isoform X1	8	0.0330412	1.80178
XP_015620974.1	L-Ala-D/L-amino acid epimerase	4	0.000224518	1.80262
XP_015647937.1	serine/threonine-protein kinase svkA	1	0.0277856	1.80608
XP_015651425.1	persulfide dioxygenase ETHE1 homolog, mitochondrial	5	0.0149305	1.81056
XP_015627831.1	mitochondrial import receptor subunit TOM40-1	4	0.0296245	1.81385
XP_015643697.1	dynamin-2B	4	0.0323455	1.81472
XP_015626471.1	26S proteasome non-ATPase regulatory subunit 2 homolog A	1	0.0323361	1.8163
XP_015646910.1	chlorophyll a-b binding protein CP291, chloroplastic	25	0.0167989	1.82151
XP_015630604.1	NADH-ubiquinone oxidoreductase subunit 8	2	0.0195527	1.82242
XP_015636182.1	psbQ-like protein 3, chloroplastic	3	0.0364732	1.82881
XP_015651154.1	transcription initiation factor IIB	1	0.00635317	1.83122
XP_015625860.1	phosphoglycerate kinase, cytosolic	7	0.0136157	1.83384
XP_015615062.1	probable NAD(P)H dehydrogenase (quinone) FQR1-like 2	5	0.0332545	1.83854
XP_015632218.1	heat shock 70 kDa protein, mitochondrial	5	0.0125859	1.84246
XP_015621360.1	signal recognition particle subunit SRP72	5	0.0123391	1.84633
XP_015630967.1	eukaryotic translation initiation factor 5A-2	2	0.0380154	1.84838
XP_015641186.1	BRISC and BRCA1-A complex member 2	1	0.00947945	1.85007
XP_015617022.1	prolycopene isomerase 1, chloroplastic	5	0.0115562	1.8519
XP_015625872.1	histidine--tRNA ligase, chloroplastic/mitochondrial	1	0.0225895	1.8591
XP_015614137.1	cyanate hydratase	5	0.00250888	1.863
XP_015643171.1	uncharacterized protein LOC107277265	2	0.0361286	1.87584
XP_015647162.1	serine/arginine-rich-splicing factor SR34 isoform X1	2	0.0225388	1.87965
XP_015641984.1	160 kDa heat shock protein, peroxisomal	1	0.0401989	1.887
XP_015632585.1	glucose-6-phosphate isomerase, cytosolic A	3	0.0151085	1.88832
XP_015618029.1	SUMO-activating enzyme subunit 1A	2	0.0122571	1.89352
XP_015643895.1	probable galactinol--sucrose galactosyltransferase 6	8	0.0499076	1.89465
XP_025879047.1	TBCC domain-containing protein 1 isoform X1	2	0.0106123	1.89713
XP_015619741.1	pyruvate kinase, cytosolic isozyme	1	0.00439827	1.90223
XP_015633388.1	transketolase, chloroplastic	1	0.0177372	1.90484
XP_015630519.1	26S proteasome non-ATPase regulatory subunit 13 homolog B	3	0.0219816	1.90646
XP_015642502.1	endoplasmin homolog	22	0.00547211	1.91754
XP_015632749.1	D-xylose-proton symporter-like 3, chloroplastic	3	0.00913202	1.91794
XP_015611664.1	proteasome subunit beta type-1	6	0.0029992	1.91814
XP_015618256.1	isoflavone reductase homolog	2	0.0171823	1.92597
XP_015621613.1	molybdate transporter 2	1	0.0147453	1.93038
XP_015612165.1	prostaglandin reductase-3	5	0.0324928	1.93892
XP_015621304.1	UBP1-associated protein 2A	3	0.0485587	1.94123
XP_015632072.1	glutathione S-transferase F11	3	0.0249686	1.94476
XP_015631121.1	protein TPR3 isoform X2	6	0.0271636	1.94492
XP_015630641.2	NADH dehydrogenase [ubiquinone] iron-sulfur protein 1, mitochondrial	15	0.00107508	1.9502
XP_015620474.1	uncharacterized protein LOC4352197	2	0.0213263	1.95137
XP_015627319.1	aspartate aminotransferase, chloroplastic	23	0.00593382	1.95687
XP_015633483.1	uncharacterized protein LOC4335098 isoform X1	1	0.0104086	1.96158
XP_015632921.2	serpin-ZXA, partial	6	0.00422185	1.96395
XP_015633865.1	uncharacterized protein LOC4335011	3	0.0346265	1.97151
XP_015623311.1	uncharacterized protein LOC4327800	3	0.00269684	1.97317
XP_015626404.1	heat shock 70 kDa protein 17	2	0.0476484	1.97557
XP_015627480.1	thioredoxin M1, chloroplastic	3	0.0326592	1.97563
XP_015644393.1	nucleosome assembly protein 1;1 isoform X3	4	0.000310519	1.98838
XP_015631159.1	ALBINO3-like protein 1, chloroplastic isoform X2	3	0.00901662	2.00863
XP_015634289.1	3-oxoacyl-[acyl-carrier-protein] synthase I, chloroplastic	3	0.0200489	2.01053
XP_015612450.1	protein PHOX1	3	0.00121446	2.01261
XP_015636329.1	protein root UVB sensitive 2, chloroplastic	1	0.00142704	2.01993
XP_015613265.1	UDP-glycosyltransferase 73C1	11	0.0289666	2.0344
XP_015640464.1	amidophosphoribosyltransferase, chloroplastic	3	0.0178632	2.03889
XP_015635639.1	eukaryotic translation initiation factor	7	0.0252458	2.04258
XP_015633939.1	dihydroorotate dehydrogenase (quinone), mitochondrial	2	0.0299143	2.04268
XP_015646516.1	probable AMP deaminase	1	0.00653497	2.04485
XP_015632863.1	putative 3,4-dihydroxy-2-butanone kinase	4	0.00910125	2.04629
XP_015634976.1	germin-like protein 4-1	4	0.0448754	2.04814
XP_015650334.1	ABC transporter F family member 1	3	0.0321092	2.05115
XP_015632250.1	60S ribosomal protein L4	4	0.0355758	2.05879
XP_015630690.1	protein NRT1/ PTR FAMILY 211	2	0.0461797	2.07039
XP_015650559.1	uncharacterized protein LOC4345597 isoform X1	2	0.00250184	2.0745
XP_025877433.1	uncharacterized protein LOC4349619	2	0.0112604	2.07787
XP_015639953.1	40S ribosomal protein S7	3	0.0260294	2.07822
XP_015614354.1	membrane steroid-binding protein 1-like	3	0.0148006	2.08041
XP_015639973.1	nuclear pore complex protein NUP50B	5	0.0198161	2.08954
XP_015618268.1	adenylate kinase 3	3	0.0336244	2.09219
XP_015631919.1	coatomer subunit gamma-1	2	0.0207436	2.09911
XP_015643046.1	3-phosphoshikimate 1-carboxyvinyltransferase 2	4	0.032805	2.10037
XP_015619418.1	uncharacterized protein LOC4326922	3	0.0103178	2.10048
XP_015639909.1	xylanase inhibitor protein 2-like	8	0.0237515	2.10471
NP_039379.1	ATP synthase CF0 B subunit (plastid)	11	0.00872967	2.11378
XP_015643031.1	peroxisomal acyl-coenzyme A oxidase 1	13	0.00413391	2.11614
XP_015635729.1	14-3-3-like protein GF14-B	4	0.0141846	2.12047
XP_015632800.1	plasma membrane ATPase 1 isoform X2	2	0.00691479	2.12349
XP_015618578.1	probable non-specific lipid-transfer protein 3	5	0.0299909	2.12514
XP_015626024.1	uncharacterized protein LOC4331153	4	0.0473883	2.13354
NP_039403.1	photosystem II protein V (plastid)	8	0.000399778	2.13867
XP_015629756.1	acyl-CoA-binding domain-containing protein 6	3	0.0053057	2.14206
XP_015648289.1	chlorophyll a-b binding protein of LHCII type 1	10	0.0384456	2.14616
XP_015625624.1	peroxisomal fatty acid beta-oxidation multifunctional protein	8	0.000762931	2.14756
XP_015637052.2	probable beta-D-xylosidase 6	1	0.000594282	2.15181
XP_025878765.1	diphthine--ammonia ligase isoform X2	2	0.0046988	2.16036
XP_015640579.1	protein SSUH2 homolog	2	0.037893	2.16138
XP_015613121.1	probable zinc metalloprotease EGY2, chloroplastic isoform X3	3	0.0106461	2.17468
XP_015612026.1	uncharacterized protein LOC4347696	10	0.00118139	2.1895
XP_015643806.1	V-type proton ATPase catalytic subunit A	15	0.00101708	2.19145
XP_015639354.1	eukaryotic translation initiation factor 3 subunit D	5	0.0265578	2.20222
XP_015647859.1	elongation factor 1-delta 1	8	0.0119651	2.20906
XP_015611178.1	mitochondrial import receptor subunit TOM40-1	4	0.0226915	2.2124
XP_015631015.1	protein CHAPERONE-LIKE PROTEIN OF POR1, chloroplastic	1	0.0343594	2.21557
XP_025880220.1	uncharacterized protein LOC4331707	3	0.0278377	2.21832
XP_015616972.1	coatomer subunit beta-1	2	0.0273938	2.22295
XP_015614375.1	alpha-mannosidase	11	0.012605	2.22461
XP_015647321.1	ras-related protein RABE1d	1	0.00715784	2.23345
XP_015627495.1	protein NRT1/ PTR FAMILY 64	2	0.0462601	2.23623
XP_015639302.1	uncharacterized protein LOC4339033 isoform X2	4	0.0191065	2.23809
XP_015640509.1	ecotropic viral integration site 5 protein homolog	1	0.0076975	2.24099
XP_015649957.1	small nuclear ribonucleoprotein E	3	0.00212855	2.24312
XP_015622682.1	fumarylacetoacetase-like	6	0.00216806	2.25279
XP_015622517.1	phytochrome-associated serine/threonine-protein phosphatase	3	0.00840125	2.26185
XP_025881436.1	origin recognition complex subunit 4 isoform X2	2	0.000163695	2.26193
XP_015646774.1	alpha-galactosidase 3	2	0.00680065	2.26629
XP_015650713.1	cytochrome P450 76M5-like	4	0.0311243	2.27102
XP_015647566.1	SEC12-like protein 1	1	0.0322505	2.27339
XP_015622826.1	reticulon-like protein B2	3	0.0167483	2.27595
XP_015649681.1	phosphoribosylglycinamide formyltransferase, chloroplastic	1	0.00680629	2.28049
XP_015640203.1	protein ACTIVITY OF BC1 COMPLEX KINASE 3, chloroplastic	13	0.00598515	2.28938
XP_015627266.1	succinate-semialdehyde dehydrogenase, mitochondrial	6	0.00561267	2.30214
XP_015627274.1	probable inactive receptor kinase At2g26730	4	0.0248103	2.3146
XP_015630981.1	ribosome-binding factor PSRP1, chloroplastic	7	0.0329956	2.31865
XP_015620053.1	protease Do-like 5, chloroplastic	3	0.000825398	2.3224
XP_015648517.1	uncharacterized protein At4g14342	1	0.00789439	2.32766
XP_015612089.2	acyl transferase 5-like	5	0.0233248	2.33752
XP_015647116.1	40S ribosomal protein S3-1	2	0.0297284	2.33958
NP_039410.1	ATP-dependent Clp protease proteolytic subunit (plastid)	5	0.00118643	2.34738
XP_015650554.1	squamous cell carcinoma antigen recognized by T-cells 3 isoform X1	1	0.0110507	2.34831
XP_015641945.1	early nodulin-like protein 1	3	0.006868	2.35403
XP_015631893.1	protein pleiotropic regulatory locus 1	2	0.00677895	2.35839
XP_015647945.1	aminopeptidase P2 isoform X2	10	0.000267971	2.36798
XP_015625183.1	DExH-box ATP-dependent RNA helicase DExH12	7	0.0293554	2.38517
XP_015614975.1	uncharacterized protein LOC4348829	7	0.00798425	2.39743
XP_015614440.1	pyridoxal reductase, chloroplastic	5	0.0329599	2.41401
XP_015646730.1	uncharacterized protein LOC4343221 isoform X2	2	0.0371205	2.41545
XP_015639454.1	probable glutathione S-transferase DHAR1, cytosolic	7	0.0100775	2.41988
XP_015612485.1	multiple organellar RNA editing factor 8, chloroplastic/mitochondrial	3	0.0433089	2.43091
XP_015650752.1	probable NAD(P)H dehydrogenase (quinone) FQR1-like 1	3	0.0122597	2.4376
XP_015626662.1	9-cis-epoxycarotenoid dioxygenase NCED1, chloroplastic-like	9	0.0210503	2.43763
XP_015650550.1	signal recognition particle receptor subunit beta	3	0.0341696	2.44676
XP_015647646.1	probable V-type proton ATPase subunit H	8	0.0088731	2.44938
XP_015647372.1	10 kDa chaperonin, mitochondrial	1	0.00710031	2.45459
XP_015645107.1	reticulon-like protein B8	3	0.00528146	2.46589
XP_015625558.1	splicing factor 3B subunit 2	2	0.022032	2.46892
XP_015615548.1	plastid-lipid-associated protein 6, chloroplastic	9	0.00860037	2.47035
XP_015612217.1	uncharacterized protein At2g39795, mitochondrial	1	0.00763659	2.48576
XP_015639434.1	long chain acyl-CoA synthetase 8	4	0.0490153	2.49534
XP_015614850.1	pre-mRNA-processing factor 19	4	0.043092	2.49629
XP_025880465.1	60S ribosomal protein L35	3	0.00310256	2.5174
XP_015632766.1	uncharacterized protein LOC4333169	2	0.037447	2.51808
XP_015614973.1	probable prefoldin subunit 5	1	0.00870711	2.53252
XP_015649807.1	14-3-3-like protein GF14-A	10	0.000712935	2.53529
XP_015622137.1	Bowman-Birk type bran trypsin inhibitor	2	0.0353353	2.53987
XP_015617264.1	protein TPLATE	3	0.0182201	2.56668
NP_039382.1	photosystem I P700 chlorophyll a apoprotein A2 (plastid)	28	0.0258253	2.5723
XP_015623230.1	abscisic stress-ripening protein 1	1	0.0477897	2.57639
XP_015637091.1	betaine aldehyde dehydrogenase 1	2	0.0329821	2.57884
XP_015614917.1	uncharacterized protein LOC4348823	2	0.0160376	2.58916
XP_025878131.1	uncharacterized protein LOC4325060	1	0.00918606	2.59527
XP_015614719.1	plant intracellular Ras-group-related LRR protein 5	1	0.000122076	2.59688
XP_015643086.1	U5 small nuclear ribonucleoprotein 40 kDa protein	1	0.0497762	2.61063
XP_015631877.1	uncharacterized protein LOC4333416	1	0.0123626	2.61094
XP_015617974.1	glutathione S-transferase T1	4	0.0277955	2.65341
XP_015635807.1	probable inactive receptor kinase At1g27190	1	0.0246714	2.67041
XP_015623068.1	beta-glucosidase 1 isoform X1	1	0.0107436	2.67248
XP_015627245.1	proliferating cell nuclear antigen	7	0.0151357	2.68953
XP_015631161.1	pirin-like protein isoform X2	2	0.00463139	2.69784
XP_015620523.1	protein RETICULATA-RELATED 1, chloroplastic	6	0.0376255	2.69968
XP_015647977.1	MD-2-related lipid-recognition protein ROSY1	1	0.00334055	2.7162
XP_015636580.1	mannosyl-oligosaccharide 1,2-alpha-mannosidase MNS1	1	0.0464741	2.72451
XP_015632716.1	probable dolichyl-diphosphooligosaccharide--protein glycosyltransferase subunit 3	3	0.0352027	2.72674
XP_015629762.1	electron transfer flavoprotein subunit alpha, mitochondrial	5	0.0256928	2.73043
XP_015630918.1	probable histone H2A variant 3	4	0.0136321	2.74682
XP_015620061.1	probable ureidoglycolate hydrolase	4	0.00423126	2.77674
XP_015635834.1	anamorsin homolog 1	3	0.0124404	2.78032
XP_015612215.1	nitrile-specifier protein 5	5	0.00341588	2.80098
XP_015614014.1	dnaJ homolog subfamily C GRV2	1	0.0305052	2.81539
XP_015650962.1	uncharacterized protein Os08g0359500	2	0.00495463	2.81865
XP_015614167.1	protein DJ-1 homolog A	1	0.0409693	2.81938
XP_015612691.1	probable 26S proteasome non-ATPase regulatory subunit 3	3	0.0144066	2.82261
XP_015622923.1	outer envelope pore protein 16-3, chloroplastic/mitochondrial	1	0.00551818	2.82675
XP_015648447.1	NADH dehydrogenase [ubiquinone] iron-sulfur protein 6, mitochondrial	1	0.0203535	2.83772
XP_015630389.1	ornithine aminotransferase, mitochondrial	1	0.0162729	2.86775
XP_015641788.1	ATP-dependent zinc metalloprotease FTSH 6, chloroplastic	4	0.00071248	2.87025
XP_015631316.1	acyl-protein thioesterase 1 homolog 1	2	0.0319828	2.89102
XP_015651084.1	ACT domain-containing protein DS12, chloroplastic isoform X1	2	0.0459921	2.90064
XP_015623595.1	caffeoylshikimate esterase	1	0.037554	2.91116
XP_015621690.1	uncharacterized protein LOC4324130 isoform X2	1	0.0169104	2.91704
XP_015644830.1	trafficking protein particle complex subunit 3	2	0.015723	2.92341
XP_015629854.1	cinnamoyl-CoA reductase 1	1	0.0242446	2.94063
XP_015639320.1	chaperonin CPN60-like 2, mitochondrial	3	0.0155096	2.94103
XP_015631544.1	receptor-like protein kinase FERONIA	1	0.0323788	2.94564
XP_015647737.1	succinate--CoA ligase [ADP-forming] subunit alpha, mitochondrial	5	0.0313154	2.95299
XP_015612452.1	lipoamide acyltransferase component of branched-chain alpha-keto acid dehydrogenase complex, mitochondrial	3	0.0489154	2.97023
XP_015636156.1	arginase 1, mitochondrial	3	0.0305432	2.97154
XP_015644122.1	acyl-coenzyme A oxidase 3, peroxisomal isoform X2	2	0.00780334	2.97442
XP_015644407.1	eukaryotic translation initiation factor 1A	1	0.0235526	3.00467
XP_015647488.1	ricin B-like lectin R40G2	2	0.0170347	3.01218
XP_015614053.1	NADP-dependent malic enzyme	3	0.0147534	3.01276
XP_015632772.1	photosystem II repair protein PSB27-H1, chloroplastic	3	0.0228576	3.01909
XP_015629790.1	3-methyl-2-oxobutanoate hydroxymethyltransferase 1, mitochondrial	2	0.0178888	3.02102
XP_015641379.1	glutaredoxin-C8	1	0.00427129	3.02186
XP_015636169.1	V-type proton ATPase subunit D	5	0.0249234	3.03681
XP_015647211.1	REF/SRPP-like protein At3g05500	4	0.0141394	3.08392
XP_015628156.1	accelerated cell death 11	2	0.0257134	3.1193
XP_015612723.1	phenylalanine--tRNA ligase alpha subunit, cytoplasmic	1	0.00460362	3.16117
XP_015633798.1	endonuclease 2	1	0.0126587	3.18302
XP_015650796.1	uncharacterized protein LOC4344683	3	0.00317606	3.18855
XP_015625338.1	uncharacterized protein LOC107276217	2	0.0432006	3.19466
XP_015640668.1	uncharacterized protein LOC4339575	1	0.0429501	3.20998
XP_015632878.1	3-oxo-Delta(4,5)-steroid 5-beta-reductase	3	0.0155905	3.21814
XP_015614561.1	soluble starch synthase 2-1, chloroplastic/amyloplastic	2	0.0209724	3.22169
XP_015621226.1	chlorophyll a-b binding protein 2, chloroplastic	7	0.00865072	3.24253
XP_015646641.1	eukaryotic translation initiation factor 3 subunit E	2	0.000667904	3.24486
XP_015647593.1	peptide chain release factor PrfB1, chloroplastic isoform X2	5	0.00258516	3.2626
XP_015649819.1	DNA-directed RNA polymerase II subunit 1	5	0.000245247	3.26687
XP_015621945.1	cysteine proteinase inhibitor 12	5	0.0304567	3.29725
XP_015626707.1	haloacid dehalogenase-like hydrolase domain-containing protein At2g33255	2	0.0229782	3.29853
XP_015633750.1	thioredoxin M2, chloroplastic	3	0.0144058	3.30442
XP_015644720.1	guanosine deaminase	1	0.0053164	3.31212
XP_015626633.1	importin beta-like SAD2	3	0.0137641	3.3185
XP_015611326.1	uncharacterized protein LOC9270238	2	0.0247475	3.33012
XP_015650192.1	external alternative NAD(P)H-ubiquinone oxidoreductase B2, mitochondrial	1	0.0184237	3.35672
XP_015630926.1	dnaJ protein homolog	1	0.0321705	3.37857
XP_015643582.1	AP-1 complex subunit gamma-2	3	0.0100296	3.39259
XP_015613102.1	probable glutathione S-transferase GSTU6	1	0.0328781	3.43161
XP_015650127.1	protein NRT1/ PTR FAMILY 63	1	0.00807336	3.44609
XP_015647294.1	ubiquitin carboxyl-terminal hydrolase 12 isoform X2	2	0.0161366	3.47167
XP_015647173.1	probable pyruvate, phosphate dikinase regulatory protein, chloroplastic isoform X3	2	0.0322475	3.48139
XP_015621277.1	uncharacterized protein LOC4325633	2	0.0307774	3.53562
NP_039380.1	ATP synthase CF1 alpha subunit (plastid)	48	0.0401275	3.56514
XP_015614153.1	alpha-galactosidase isoform X1	6	0.00579297	3.57446
XP_015634774.1	preprotein translocase subunit SECE1, partial	1	0.00167942	3.70463
XP_015617161.1	dormancy-associated protein 1	2	0.000340873	3.71379
XP_015636850.1	40S ribosomal protein S27	4	0.00166346	3.73591
XP_015629022.1	blue copper protein	1	0.0106092	3.78127
XP_025878730.1	serine/arginine-rich splicing factor RSZ21 isoform X2	1	0.0467003	3.79204
XP_015647572.1	thioredoxin H1	4	0.000305297	3.7946
XP_015611279.1	ruBisCO large subunit-binding protein subunit alpha	2	0.00648863	3.93351
XP_015637105.1	glutaredoxin-C6	3	0.00714485	4.0473
XP_015631770.2	CBS domain-containing protein CBSX3, mitochondrial isoform X1	7	0.0316043	4.08255
XP_015622057.1	universal stress protein PHOS32	2	0.000958305	4.12408
XP_015617307.1	purple acid phosphatase 22	1	0.0115541	4.13752
XP_015626255.1	241 kDa heat shock protein, mitochondrial isoform X2	2	0.00234684	4.14399
XP_015647745.1	alpha/beta hydrolase domain-containing protein WAV2	1	0.000680725	4.16666
XP_015640762.1	developmentally-regulated G-protein 2	2	0.0285984	4.18328
XP_015646468.1	insulin-degrading enzyme-like 1, peroxisomal	4	0.0135277	4.19429
XP_015642737.1	aldo-keto reductase family 4 member C10	2	0.00272514	4.1982
XP_015617424.1	oligouridylate-binding protein 1B	1	0.00438369	4.23431
XP_015635940.1	probable phospholipid hydroperoxide glutathione peroxidase	2	0.00297961	4.23758
XP_015627830.1	ran-binding protein 1 homolog a	2	0.000745148	4.35847
XP_015622836.1	outer envelope membrane protein 7	5	0.0048159	4.37279
XP_015644578.1	anthocyanidin 3-O-glucosyltransferase 2	2	0.00324989	4.39716
XP_015651034.1	indole-3-glycerol phosphate synthase, chloroplastic	3	0.00274947	4.40269
XP_015618724.1	non-specific lipid-transfer protein 1	5	0.0129631	4.5338
XP_015632942.1	branched-chain-amino-acid aminotransferase-like protein 1 isoform X1	2	0.010594	4.5676
XP_015618940.1	uncharacterized protein LOC107279592	2	0.0465416	4.58675
XP_015627827.1	probable zinc metalloprotease EGY3, chloroplastic isoform X2	8	0.00355837	4.61748
XP_015636709.1	gamma-aminobutyrate transaminase 1, mitochondrial	4	0.000972709	4.63646
XP_015644466.1	proteasome subunit alpha type-4-2	5	0.0320614	4.67237
XP_015645611.1	7-deoxyloganetic acid glucosyltransferase	2	0.00580601	4.76144
XP_015640814.1	1-aminocyclopropane-1-carboxylate oxidase	2	0.0244327	4.98737
XP_015613001.1	inosine triphosphate pyrophosphatase	2	0.023902	5.03467
XP_015615760.1	THO complex subunit 2 isoform X2	1	0.0215528	5.06907
XP_015623376.1	ribose-phosphate pyrophosphokinase 1, chloroplastic	1	0.00260481	5.11857
XP_015614076.1	inositol-tetrakisphosphate 1-kinase 5	1	0.025999	5.1454
XP_015644193.1	phosphoglycerate kinase, cytosolic	6	0.00101145	5.1499
XP_015616524.1	uncharacterized protein LOC9270608	4	0.0143597	5.15973
XP_015631446.1	acetate/butyrate--CoA ligase AAE7, peroxisomal	2	0.0109777	5.16538
XP_015611821.1	probable anion transporter 4, chloroplastic	1	0.00444317	5.19688
XP_015647473.1	ADP-glucose phosphorylase	1	0.0343731	5.20887
XP_015622465.1	HD domain-containing protein 2 homolog	1	0.00530152	5.2546
XP_025875787.1	uncharacterized protein LOC4345614	2	0.00869025	5.30096
XP_015643825.1	serine-threonine kinase receptor-associated protein	2	0.00188438	5.33078
XP_015632483.1	40S ribosomal protein S29	1	0.000573123	5.36042
XP_015633789.1	peroxygenase	4	9.60223e-05	5.39993
XP_015617137.1	myosin-13	1	0.00108697	5.40359
XP_015618966.1	probable mediator of RNA polymerase II transcription subunit 37c	2	3.01356e-05	5.70622
XP_015625112.1	titin homolog	1	0.00552366	5.71587
XP_015651469.1	ATP-dependent Clp protease proteolytic subunit-related protein 4, chloroplastic	4	0.043018	5.7745
XP_015622980.1	cyanidin 3-O-rutinoside 5-O-glucosyltransferase	1	0.0380917	5.83839
XP_015639379.1	lichenase-2	2	0.0432158	5.87945
XP_015618155.1	uncharacterized protein LOC4352213	2	0.00381933	5.94284
XP_015648381.1	nuclear transcription factor Y subunit C-6	1	0.0442675	5.94321
XP_015649906.1	exocyst complex component SEC8 isoform X2	2	0.033445	6.09969
XP_015627336.1	exocyst complex component SEC6 isoform X1	1	0.00467616	6.10157
XP_015615499.1	endo-1,3;1,4-beta-D-glucanase	2	0.0168892	6.17194
XP_015622660.1	protein CURVATURE THYLAKOID 1A, chloroplastic	6	0.000405401	6.20037
XP_015644509.1	translation initiation factor eIF-2B subunit gamma	1	0.0283162	6.28792
XP_015627368.1	40S ribosomal protein S3a-like	1	0.0447001	6.32766
XP_015630471.1	179 kDa class I heat shock protein	1	0.000153054	6.40965
XP_015645666.1	momilactone A synthase-like	2	0.000392883	6.41674
XP_015648226.1	uncharacterized protein LOC9272074 isoform X3	2	0.00121269	6.47024
XP_015648459.1	(DL)-glycerol-3-phosphatase 1, mitochondrial	1	0.0385884	6.53255
XP_015621270.1	uridine 5'-monophosphate synthase	1	0.000232359	6.80971
XP_015617559.1	hydroxycinnamoyltransferase 4-like	1	0.00949545	6.97369
XP_015639661.1	sorting and assembly machinery component 50 homolog A	3	0.000116809	7.07073
XP_015613274.1	low-temperature-induced 65 kDa protein	9	0.00446102	7.13886
XP_015629049.1	germin-like protein 3-6	4	0.000115125	7.28346
XP_015618529.1	GEM-like protein 5	2	0.00014471	7.36941
XP_015629126.1	outer envelope pore protein 16-2, chloroplastic	7	0.0243079	7.61123
XP_015626328.1	T-complex protein 1 subunit delta	11	0.0316138	7.7279
XP_015625508.1	uncharacterized protein LOC9269521 isoform X3	1	0.00219099	7.75705
XP_025876471.1	red chlorophyll catabolite reductase	2	0.00331984	7.81561
XP_015635960.1	stem-specific protein TSJT1	2	2.6719e-05	7.90226
XP_015633871.1	protein-L-isoaspartate O-methyltransferase	1	0.0106116	8.21984
XP_015632132.1	probable linoleate 9S-lipoxygenase 4 isoform X1	2	0.00850934	8.30929
XP_015611092.1	180 kDa class II heat shock protein	1	0.00261285	8.31217
XP_015623982.2	186 kDa class III heat shock protein	1	0.0023599	8.31682
XP_015647685.1	dihydrolipoyllysine-residue acetyltransferase component 3 of pyruvate dehydrogenase complex, mitochondrial isoform X2	4	0.00273812	8.49202
XP_015615559.1	water stress-inducible protein Rab21-like	1	0.00904553	8.52661
XP_015636388.1	ABA-inducible protein PHV A1	1	0.00152762	8.54096
XP_015628236.1	late embryogenesis abundant protein, group 3	1	0.00897507	8.58244
XP_015633274.1	ras-related protein RABC2a	1	0.00593302	8.5929
XP_015651217.1	uncharacterized protein LOC9271668	1	0.00171681	8.76211
XP_015632173.1	actin-depolymerizing factor 3	5	3.69e-05	9.08085
XP_015640172.1	fructose-1,6-bisphosphatase, cytosolic	1	0.0144736	9.0933
XP_015625199.1	169 kDa class I heat shock protein 1	1	0.0115342	9.12836
XP_015622735.1	vesicle-associated protein 1-2	1	0.0415279	9.50449
XP_015614158.1	probable methionine--tRNA ligase	1	0.000872834	9.68987
XP_015635902.1	malate synthase	2	0.00233738	9.80793
XP_015640227.1	chaperone protein ClpB1 isoform X1	7	0.000272623	9.88819
XP_015623412.1	vacuolar protein sorting-associated protein 20 homolog 2	1	0.0119532	10.0341
XP_015622867.1	mitochondrial metalloendopeptidase OMA1	2	0.0275828	10.4185
XP_015643095.1	CHD3-type chromatin-remodeling factor PICKLE	1	2.37009e-05	10.8421
XP_015650848.1	60S ribosomal protein L10a	1	0.00678135	11.085
XP_015644678.1	growth-regulating factor 11	1	0.0014192	11.9675
XP_015617608.1	water stress-inducible protein Rab21	4	0.0269967	12.7476
XP_015637572.1	late embryogenesis abundant protein 19	7	0.000356881	12.9051
XP_015627615.1	60S ribosomal protein L27-3	1	0.0321515	13.067
XP_015618983.1	protein P21	1	0.00779011	13.8354
XP_015641245.1	alpha-amylase isozyme 2A	1	0.0010503	16.5866
XP_015632910.1	alpha-amylase/trypsin inhibitor	1	0.00119091	19.3939
XP_015640188.1	universal stress protein PHOS32	1	6.96466e-06	22.4113
XP_015651095.1	spindle pole body component 110 isoform X2	5	2.28053e-05	56.2486
XP_015613488.1	late embryogenesis abundant protein 14-like	2	0.000163188	58.4051
XP_015647419.1	uncharacterized protein LOC4344370	17	7.88317e-05	78.964

## Sheet: S(+ABA)|C(+ABA)
Protein ID	Protein description	Number of Peptides	P-value	FC Protein
XP_015632604.1	60S ribosomal protein L19-1	1	4.51669e-06	0.00288636
XP_015612256.1	60S ribosomal protein L17	1	0.00153693	0.00386306
XP_015621702.1	protein CURVATURE THYLAKOID 1C, chloroplastic	2	4.00293e-05	0.0045158
XP_015631095.1	probable aquaporin TIP1-1	2	0.010094	0.0111797
NP_039445.1	photosystem I subunit VII (plastid)	5	0.000607193	0.0117328
XP_015632739.1	60S ribosomal protein L19-1	1	3.10025e-06	0.0160935
XP_015620019.1	auxilin-related protein 1	1	5.18755e-06	0.016515
XP_015622664.1	MLO-like protein 13	1	0.000207466	0.017081
XP_015627700.1	dihydrolipoyllysine-residue acetyltransferase component 2 of pyruvate dehydrogenase complex, mitochondrial	1	0.000590118	0.0196926
XP_025877015.1	sec-independent protein translocase protein TATB, chloroplastic isoform X2	1	0.00138938	0.0222621
XP_015624137.1	50S ribosomal protein L12, chloroplastic	6	0.00017504	0.0265608
XP_015629147.1	ferredoxin C 2, chloroplastic	1	0.00273843	0.0271147
XP_015619855.1	60S ribosomal protein L3	1	0.0414676	0.0323885
XP_015647594.1	60S ribosomal protein L38	1	0.000929005	0.0330988
XP_015639994.1	60S ribosomal protein L18a-like	1	0.0261235	0.035176
XP_015626365.1	dehydrogenase/reductase SDR family member FEY	1	0.00178578	0.0387212
XP_015627934.1	dehydrin HIRD11	3	0.00032367	0.0394732
XP_015628386.1	cysteine proteinase inhibitor 8	1	0.00723056	0.0441872
XP_015612239.1	uncharacterized protein LOC4347585	2	0.00603198	0.0442859
XP_015611871.1	photosystem I reaction center subunit V, chloroplastic	3	0.00548112	0.0450717
XP_025882985.1	60S ribosomal protein L44	4	0.0270225	0.0483035
XP_015624179.1	14 kDa proline-rich protein DC215	2	0.0115203	0.0489233
XP_015637124.1	HMG1/2-like protein isoform X2	2	0.000406716	0.0562329
XP_015636963.1	putative cytochrome c oxidase subunit 5b-like	1	0.0178996	0.0594347
XP_015621552.1	actin-97	1	0.00856588	0.0612511
XP_015617041.1	TOM1-like protein 3	1	0.000207952	0.0649796
XP_015623685.1	50S ribosomal protein L19-2, chloroplastic	1	0.0205951	0.0659947
XP_015622615.1	uncharacterized protein LOC4331128	3	0.0200563	0.0708914
XP_015632204.1	uncharacterized protein LOC4331552	3	0.0142687	0.0789121
XP_015630413.1	50S ribosomal protein L18, chloroplastic	2	0.0335788	0.0945944
XP_015621595.1	histone H2B6	1	0.00245233	0.0947278
XP_015620018.1	glycine-rich RNA-binding protein 2	3	0.0406508	0.0993324
XP_015640040.1	ADP,ATP carrier protein 1, mitochondrial	2	0.00761763	0.0998352
XP_015647866.1	uncharacterized protein At4g14100	1	0.00189364	0.100745
XP_015630925.1	60S ribosomal protein L22-2	2	0.0205797	0.106368
XP_015647138.1	cytochrome b6-f complex iron-sulfur subunit, chloroplastic	20	0.0349362	0.111773
XP_015628905.1	40S ribosomal protein S17-3	1	0.0325213	0.111798
XP_015619810.1	phosphatidylinositol 3,4,5-trisphosphate 3-phosphatase and protein-tyrosine-phosphatase PTEN2A	1	0.000482298	0.114247
XP_015623983.1	salt stress root protein RS1-like	1	4.48797e-06	0.116179
XP_025880810.1	elongation factor 2	1	0.0108634	0.116273
XP_015637598.1	cysteine-rich repeat secretory protein 55	1	0.00562097	0.118206
XP_015631801.1	calvin cycle protein CP12-1, chloroplastic	1	0.000384252	0.120339
XP_015625572.1	aquaporin PIP 1-3	1	0.00160765	0.12149
NP_039381.1	ribosomal protein S14 (plastid)	1	0.00189984	0.123125
XP_015623305.1	photosystem I chlorophyll a/b-binding protein 5, chloroplastic	5	0.000419145	0.124332
XP_015650415.1	ferredoxin-1, chloroplastic	5	0.0012293	0.124449
XP_015627611.1	60S ribosomal protein L35a-1	2	0.0206878	0.12929
XP_015619739.1	osmotin-like protein	9	9.23974e-06	0.130008
XP_015647771.1	superoxide dismutase [Cu-Zn] 2	1	0.0435908	0.135927
XP_015643913.1	probable aquaporin TIP2-2	2	0.0175768	0.138722
XP_015630622.1	uncharacterized protein LOC4331289	5	0.000109414	0.146562
XP_025878482.1	uncharacterized protein LOC4329966 isoform X2	1	0.00475662	0.14667
XP_015636470.1	V-type proton ATPase subunit G1	4	0.00133034	0.155703
XP_015624692.1	50S ribosomal protein L9, chloroplastic	5	0.0406031	0.156016
XP_015623863.1	photosystem II 5 kDa protein, chloroplastic	5	0.000210799	0.164756
XP_015612500.1	triosephosphate isomerase, chloroplastic	19	2.77978e-05	0.165141
XP_015646104.1	glucose-6-phosphate/phosphate translocator 2, chloroplastic	2	0.0177425	0.16648
XP_015646984.1	40S ribosomal protein S11	4	0.000218777	0.168898
XP_015625235.1	elongation factor 2	1	8.37675e-05	0.169464
XP_015620270.1	ribulose bisphosphate carboxylase small chain, chloroplastic-like	55	0.0124718	0.179319
XP_015626680.1	probable protein phosphatase 2C 1 isoform X1	2	0.000367699	0.180385
XP_015614945.1	protochlorophyllide reductase B, chloroplastic	9	0.00359307	0.183573
XP_015640405.1	probable cytokinin riboside 5'-monophosphate phosphoribohydrolase LOGL7	2	0.042714	0.183945
NP_039466.2	ribosomal protein S19 (plastid)	4	0.0415433	0.185422
XP_015615418.1	mitochondrial dicarboxylate/tricarboxylate transporter DTC	9	0.00791416	0.188129
XP_015617156.1	chlorophyll a-b binding protein CP26, chloroplastic	37	0.00013576	0.188823
XP_015647647.1	ras-related protein RABE1c	1	0.0379283	0.194368
XP_015612091.1	60S ribosomal protein L9	2	0.0421564	0.197766
XP_025882560.1	vacuolar protein sorting-associated protein 2 homolog 1 isoform X1	1	0.00626579	0.198071
XP_015649730.1	chlorophyll a-b binding protein P4, chloroplastic	15	0.00118197	0.198313
XP_015630904.1	histone H1	5	0.00680655	0.200324
XP_025883260.1	tricin synthase 2 isoform X1	4	0.00947155	0.203669
XP_015650058.1	polyadenylate-binding protein 2	2	0.0353556	0.207009
XP_015622288.1	light-harvesting complex-like protein OHP2, chloroplastic	3	0.0308601	0.211671
XP_015616025.1	uncharacterized protein LOC4325727	2	0.00902425	0.213728
XP_015623954.1	peroxiredoxin-2E-2, chloroplastic	16	0.0321229	0.214178
XP_015627483.1	uncharacterized protein LOC4330461	1	0.00544911	0.214379
XP_015627169.1	alcohol dehydrogenase class-3	6	0.0120336	0.221793
XP_015640520.1	60S ribosomal protein L37a-2 isoform X2	1	0.0488799	0.223271
XP_015616895.1	fructose-bisphosphate aldolase, chloroplastic	39	4.79995e-06	0.225257
XP_025876734.1	mitochondrial carnitine/acylcarnitine carrier-like protein	6	0.000610137	0.232677
XP_015640528.1	quinone oxidoreductase-like protein 2 homolog	2	0.0312197	0.238619
XP_015633459.1	sedoheptulose-1,7-bisphosphatase, chloroplastic	15	0.00119983	0.243694
XP_015612412.1	acyl-coenzyme A thioesterase 9, mitochondrial	1	0.0064155	0.24433
XP_015639551.1	cathepsin B-like protease 3 isoform X3	2	0.0402188	0.245206
XP_015632509.1	photosystem I reaction center subunit III, chloroplastic	8	0.0376893	0.246207
XP_015619946.1	uncharacterized protein LOC4351322 isoform X2	6	0.0015899	0.253062
XP_015636103.1	oryzain beta chain	1	0.00255098	0.257056
XP_015627255.1	porphobilinogen deaminase, chloroplastic isoform X1	11	0.0053075	0.262211
XP_015611660.1	oleoyl-acyl carrier protein thioesterase 1, chloroplastic	2	0.0145704	0.267666
XP_015619844.1	60S ribosomal protein L8	6	0.0390373	0.274737
XP_015614111.1	heme-binding protein 2	9	4.26317e-05	0.276663
XP_015640606.1	photosystem I reaction center subunit VI, chloroplastic	5	0.0202773	0.276856
XP_015646539.1	chlorophyll a-b binding protein of LHCII type III, chloroplastic	24	0.00964785	0.277079
XP_015618773.1	protein transport protein Sec61 subunit beta	1	0.000757451	0.277387
XP_015617238.1	carbonic anhydrase, chloroplastic isoform X2	41	5.73241e-05	0.278223
XP_015627624.1	2-C-methyl-D-erythritol 2,4-cyclodiphosphate synthase, chloroplastic	3	0.00600284	0.279679
XP_015623766.1	30S ribosomal protein S21, chloroplastic	5	0.000580989	0.28056
XP_025880770.1	LOW QUALITY PROTEIN: 364 kDa proline-rich protein	8	0.00248477	0.2832
XP_015631546.1	ATP-sulfurylase 3, chloroplastic	1	0.0314893	0.284956
XP_015636777.1	trihelix transcription factor ASR3	1	0.0319443	0.285233
XP_015612407.1	cytosolic isocitrate dehydrogenase NADP]	15	0.0177959	0.287188
XP_015635626.1	glyceraldehyde-3-phosphate dehydrogenase 2, cytosolic	8	0.00677531	0.296791
XP_015644654.1	40S ribosomal protein S12	4	0.0001457	0.298086
XP_015647220.1	protein LHCP TRANSLOCATION DEFECT	2	0.0103965	0.298171
XP_015629183.1	inactive protein RESTRICTED TEV MOVEMENT 2	2	0.00780365	0.299363
XP_015635322.1	glutamine synthetase, chloroplastic	34	3.73141e-05	0.301621
XP_015643736.1	binding partner of ACD11 1	4	0.00859866	0.301637
XP_015640924.1	aspartate aminotransferase, mitochondrial	4	0.0232747	0.303548
XP_015649739.1	glycine-rich protein 2	4	0.0333119	0.304697
XP_015620196.1	carboxyvinyl-carboxyphosphonate phosphorylmutase, chloroplastic	5	0.0204847	0.305215
XP_015646677.1	uncharacterized protein At2g34160 isoform X2	2	0.000120855	0.308061
XP_015626162.1	light-harvesting complex-like protein 3 isotype 2, chloroplastic	5	0.0253295	0.308076
XP_015641441.1	peroxiredoxin Q, chloroplastic isoform X1	15	0.000613938	0.308492
NP_039407.1	ribosomal protein L33 (plastid)	4	0.032955	0.308512
XP_015625803.1	guanylate-binding protein 4	2	0.00430577	0.308697
XP_015612109.1	serine/threonine-protein kinase 16	1	0.000899177	0.309349
XP_025882807.1	stress-response A/B barrel domain-containing protein UP3	4	0.0457653	0.310597
XP_025878803.1	uncharacterized protein LOC107280034 isoform X2	1	0.0446225	0.314624
XP_015616770.1	heme-binding-like protein At3g10130, chloroplastic	1	0.0153886	0.31628
XP_015642930.1	putative septum site-determining protein minD homolog, chloroplastic	1	0.0261198	0.316461
XP_015650130.1	glyceraldehyde-3-phosphate dehydrogenase 1, cytosolic	11	0.0236347	0.316619
NP_039385.1	ribosomal protein S4 (plastid)	5	0.0390439	0.318844
XP_015617196.1	actin-7	3	0.00273758	0.31945
XP_015647764.1	60S ribosomal protein L22-2	2	0.0475047	0.321645
XP_015651279.1	probable carboxylesterase 2	1	0.0145519	0.323372
XP_015614423.1	probable glutathione S-transferase GSTF2	2	0.0222525	0.324546
XP_015644922.1	60S ribosomal protein L27a-2	2	0.0121449	0.32469
XP_015617282.1	abscisic stress-ripening protein 5-like	6	0.0106357	0.330175
NP_039462.1	ribosomal protein L23 (plastid)	4	0.0138296	0.334498
XP_015620198.1	photosystem I reaction center subunit N, chloroplastic	7	0.005391	0.335036
XP_015627998.1	uncharacterized protein LOC4333625	4	0.0210707	0.335561
XP_015639202.1	60S ribosomal protein L18-3	5	0.0118275	0.33731
XP_015627856.1	50S ribosomal protein L5, chloroplastic	6	0.0231151	0.340402
XP_015632363.1	fructose-1,6-bisphosphatase, chloroplastic	21	0.0063009	0.341031
XP_015639194.1	E3 UFM1-protein ligase 1 homolog isoform X2	2	0.0162151	0.343456
XP_015644441.1	40S ribosomal protein S30	1	0.0492212	0.343671
XP_015648399.1	uncharacterized protein LOC4344571	2	0.00102787	0.345878
XP_015639157.1	uncharacterized protein LOC4339170	3	0.00374029	0.345951
XP_015636336.1	uncharacterized protein LOC4335655	9	0.0016038	0.349535
XP_025880709.1	uncharacterized protein LOC107280605, partial	9	0.0483586	0.349952
NP_039391.1	ribulose-1,5-bisphosphate carboxylase/oxygenase large subunit (plastid)	89	0.00242045	0.35311
XP_015643207.1	transketolase, chloroplastic	58	0.021451	0.354934
XP_015623107.1	probable L-ascorbate peroxidase 8, chloroplastic isoform X2	21	0.0175912	0.355406
XP_015625833.1	40S ribosomal protein S4	7	0.0132795	0.356886
XP_015632349.1	40S ribosomal protein S3-2	5	0.00217607	0.357082
XP_015637739.1	coatomer subunit zeta-1	1	0.0111091	0.364277
XP_015614862.1	psbP domain-containing protein 6, chloroplastic	5	0.00435128	0.369507
XP_015632479.1	protein DETOXIFICATION 40 isoform X1	2	0.0146046	0.37194
XP_015617601.1	40S ribosomal protein S5	4	0.0158012	0.373333
XP_025881010.1	adenosine kinase 2 isoform X2	1	0.00656287	0.382016
XP_015635530.1	chaperone protein ClpC1, chloroplastic	16	0.0109393	0.385216
XP_015650872.1	glutamate-1-semialdehyde 2,1-aminomutase, chloroplastic	23	0.00995767	0.385551
XP_015643881.1	heme oxygenase 1, chloroplastic isoform X1	4	0.0127791	0.387629
XP_015650153.1	phospho-2-dehydro-3-deoxyheptonate aldolase 1, chloroplastic-like	5	0.00287048	0.389168
XP_015619723.1	ACT domain-containing protein ACR12	5	0.0119838	0.38918
XP_015650532.1	serine--glyoxylate aminotransferase	25	0.0145866	0.389269
XP_015611817.1	uncharacterized protein LOC4347242	5	0.00653172	0.391179
XP_015611665.1	ribulose-phosphate 3-epimerase, cytoplasmic isoform	2	0.00342238	0.393564
NP_039387.2	NADH dehydrogenase subunit K (plastid)	5	0.0344841	0.394334
XP_015650041.1	60S acidic ribosomal protein P0	12	0.00438098	0.397759
XP_015632537.1	proline-rich receptor-like protein kinase PERK8	3	0.0022217	0.399455
XP_015632051.1	uncharacterized protein LOC4324965 isoform X3	5	0.0201743	0.400754
XP_015640756.1	photosynthetic NDH subunit of lumenal location 5, chloroplastic	19	0.0444422	0.401865
XP_015633084.1	30S ribosomal protein S5, chloroplastic	6	0.0172081	0.405227
NP_039422.1	ribosomal protein L14 (plastid)	7	0.000771036	0.409594
XP_015647822.1	proline--tRNA ligase, chloroplastic/mitochondrial	8	0.00330864	0.413751
XP_015625438.1	stem 28 kDa glycoprotein	8	0.000759555	0.420139
XP_015631052.1	glutamate dehydrogenase 1, mitochondrial	10	0.0105419	0.420691
XP_015646852.1	ATP synthase subunit gamma, chloroplastic	29	0.0025528	0.422533
XP_015646866.1	uncharacterized protein LOC4344150	3	0.00698333	0.423097
XP_015633769.1	NADH dehydrogenase [ubiquinone] 1 alpha subcomplex subunit 2	2	0.027352	0.426075
XP_015633705.1	uncharacterized protein LOC4335957	3	0.0253974	0.426305
XP_015623018.1	peptidyl-prolyl cis-trans isomerase FKBP16-1, chloroplastic	2	0.00944476	0.426858
XP_015625881.1	protein MAINTENANCE OF PSII UNDER HIGH LIGHT 1	1	0.0037854	0.427291
XP_015650446.1	28 kDa ribonucleoprotein, chloroplastic	12	0.0295835	0.429811
XP_025877631.1	5-methyltetrahydropteroyltriglutamate--homocysteine methyltransferase 2	4	0.0475702	0.431778
XP_015638780.1	S-adenosylmethionine synthase 1	7	0.0128892	0.431902
XP_025881294.1	LOW QUALITY PROTEIN: aspartic proteinase	10	0.00406892	0.436586
XP_015628123.1	CBBY-like protein	10	0.00784503	0.437432
XP_015649098.1	NAD(P)H-quinone oxidoreductase subunit O, chloroplastic isoform X1	6	0.00295664	0.437974
XP_015646731.1	thioredoxin-like protein CDSP32, chloroplastic	17	0.04179	0.440423
XP_015613234.1	probable pyridoxal 5'-phosphate synthase subunit PDX12	5	0.00876482	0.441964
XP_015643011.1	ATP synthase subunit O, mitochondrial	10	0.0203972	0.444707
XP_015650763.1	fasciclin-like arabinogalactan protein 1	3	0.014309	0.448397
NP_039389.1	ATP synthase CF1 epsilon subunit (plastid)	18	0.00420866	0.453295
XP_015636912.1	eukaryotic translation initiation factor 4B1	2	0.0154309	0.455771
XP_015648978.1	haloacid dehalogenase-like hydrolase domain-containing protein At4g39970	8	0.00107538	0.46061
XP_015637028.1	uncharacterized protein LOC4334910	4	0.0487911	0.462205
XP_015631123.1	phosphoserine aminotransferase 1, chloroplastic	5	0.00207913	0.46288
XP_015630467.1	uroporphyrinogen decarboxylase 2, chloroplastic	12	0.0210678	0.463068
XP_015635364.1	AT-hook motif nuclear-localized protein 9	5	0.0120533	0.464941
XP_015621921.2	WD-40 repeat-containing protein MSI4 isoform X2	6	0.0234342	0.465908
XP_015627234.1	lycopene beta cyclase, chloroplastic	5	1.25142e-05	0.466836
XP_015614256.1	enolase	9	0.00513677	0.468455
XP_015631833.1	translocase of chloroplast 34, chloroplastic	7	0.00788077	0.469846
XP_015627981.1	magnesium-chelatase subunit ChlI, chloroplastic	14	0.0279811	0.477447
XP_015617945.1	uncharacterized protein LOC4350172	10	0.0436703	0.47888
XP_015639746.1	UDP-sulfoquinovose synthase, chloroplastic	14	0.00902042	0.482165
XP_015637902.1	uncharacterized protein LOC4338730	4	0.000284071	0.489864
XP_015641143.1	trigger factor-like protein TIG, Chloroplastic	17	0.00900689	0.490531
XP_015614515.1	methionine aminopeptidase 1A	1	0.0411835	0.491511
XP_015643053.1	ATP-dependent zinc metalloprotease FTSH 2, chloroplastic	37	0.015616	0.4921
XP_015627061.1	elongation factor Tu, chloroplastic	32	0.000384379	0.495231
XP_015616495.1	heat shock cognate 70 kDa protein 2	7	0.0361422	0.497579
XP_015624643.1	cysteine proteinase 1	7	0.00658712	0.498949
XP_015647396.1	thiamine thiazole synthase 2, chloroplastic	19	0.00142913	0.501947
XP_015622998.1	probable 4-hydroxy-tetrahydrodipicolinate reductase 1, chloroplastic	7	0.0100129	0.505956
XP_015628889.1	uncharacterized protein LOC4331442	5	0.0343821	0.513427
XP_015632121.1	dnaJ protein homolog	3	0.0348664	0.514455
XP_015633036.1	ATP-dependent Clp protease ATP-binding subunit CLPT1, chloroplastic	6	0.00846712	0.522845
XP_015647391.1	photosystem I chlorophyll a/b-binding protein 2, chloroplastic	10	0.0445824	0.523652
XP_015630816.1	uncharacterized protein LOC4331773	3	0.000453799	0.525046
XP_015620635.1	chloroplast stem-loop binding protein of 41 kDa b, chloroplastic	17	0.0413443	0.525452
XP_015630808.1	glyceraldehyde-3-phosphate dehydrogenase B, chloroplastic	25	0.0101298	0.525523
XP_015630541.1	DEAD-box ATP-dependent RNA helicase 37	2	0.016331	0.527337
XP_015631022.1	1,4-dihydroxy-2-naphthoyl-CoA synthase, peroxisomal	3	0.0109176	0.529833
XP_015623635.1	epimerase family protein SDR39U1 homolog, chloroplastic isoform X1	6	0.0116613	0.532159
XP_015647474.1	protein MET1, chloroplastic	16	0.000723925	0.534159
XP_015639252.1	fructose-bisphosphate aldolase 1, cytoplasmic	8	0.0435138	0.534436
XP_015631553.1	phosphoglucan phosphatase DSP4, amyloplastic isoform X2	6	0.00458635	0.534451
XP_015641372.1	NADH dehydrogenase [ubiquinone] 1 beta subcomplex subunit 9	4	0.0053883	0.535329
XP_015624147.1	30S ribosomal protein S20, chloroplastic	4	0.00414124	0.541927
XP_015632717.1	mitochondrial outer membrane protein porin 5	11	0.0425303	0.543604
XP_015614534.1	probable NADPH:quinone oxidoreductase 1	5	0.0153844	0.544832
XP_025878780.1	protein LUTEIN DEFICIENT 5, chloroplastic isoform X2	4	0.0307723	0.550385
XP_015642873.1	fructose-1,6-bisphosphatase, chloroplastic	7	0.0139057	0.554287
XP_015625731.1	bifunctional protein FolD 4, chloroplastic	2	0.00844402	0.55744
XP_015615076.1	mitochondrial-processing peptidase subunit alpha	14	0.00204836	0.561039
XP_015619919.1	uncharacterized protein LOC4352441	21	0.0455362	0.568701
XP_015612104.1	serine/threonine-protein phosphatase 2A 65 kDa regulatory subunit A beta isoform isoform X1	10	0.00172792	0.581231
XP_015635937.1	chloroplastic lipocalin	11	0.0255194	0.595673
XP_015620581.1	universal stress protein PHOS34 isoform X2	3	0.0181654	0.597472
NP_039399.1	cytochrome f (plastid)	24	0.00783274	0.599132
XP_015622031.1	uncharacterized protein LOC4326799 isoform X2	7	0.0134028	0.600323
XP_015638262.1	light-harvesting complex-like protein OHP1, chloroplastic	2	0.0338374	0.600701
XP_015630823.1	peroxisomal membrane protein 11-1	9	0.0295577	0.604272
XP_015639679.1	coatomer subunit delta-2	3	0.0433774	0.605285
XP_015614152.1	protein TIC110, chloroplastic	35	0.000934034	0.609727
XP_015620747.1	long chain acyl-CoA synthetase 9, chloroplastic	10	0.0477137	0.612534
XP_015634216.1	LOW QUALITY PROTEIN: uncharacterized protein LOC4335683	3	0.00681981	0.618467
XP_015636194.1	remorin	13	0.0319515	0.625804
XP_015630640.1	40S ribosomal protein S19-like	4	0.0479523	0.626442
XP_015641970.1	uncharacterized protein LOC4341062	5	0.0295905	0.630014
XP_015619253.1	cysteine synthase	22	0.00713416	0.635595
XP_015630550.1	40S ribosomal protein S2-3	11	0.00839924	0.635656
XP_015646712.1	ferredoxin-dependent glutamate synthase, chloroplastic	68	0.0458847	0.640275
XP_015634315.1	alpha carbonic anhydrase 1, chloroplastic	2	0.0452651	0.647011
XP_015646609.1	phospholipase D alpha 1	18	0.0173971	0.647414
XP_015626959.1	proteasome subunit alpha type-1	7	0.0428405	0.653218
XP_015621961.1	fructokinase-1	13	0.0179742	0.653509
XP_015621025.1	gamma carbonic anhydrase 1, mitochondrial	7	0.0185142	0.656202
XP_015612258.1	thylakoid lumenal 15 kDa protein 1, chloroplastic	5	0.0473015	0.6569
XP_015644273.1	peptide methionine sulfoxide reductase B1, chloroplastic	4	0.0238099	0.659029
XP_015622003.1	peroxiredoxin-2C	6	0.0410801	0.665436
XP_015647910.1	glutamate--cysteine ligase B, chloroplastic	14	0.0190785	0.66617
XP_015637276.1	uncharacterized protein LOC4336463	11	0.00935532	1.50164
XP_015642890.1	uncharacterized protein LOC107276920	4	0.0171654	1.50559
XP_015632878.1	3-oxo-Delta(4,5)-steroid 5-beta-reductase	3	0.00763389	1.50916
XP_015634160.1	deoxymugineic acid synthase 1	4	0.0254503	1.51839
XP_015651105.1	phosphoribosylamine--glycine ligase isoform X1	2	0.0380081	1.52991
XP_015636761.1	cytochrome b-c1 complex subunit Rieske, mitochondrial	5	0.00951424	1.53723
XP_015626915.1	26S proteasome regulatory subunit 8 homolog A	13	0.0144043	1.54073
XP_015612975.1	perakine reductase	2	0.049607	1.54832
XP_015647079.1	serine carboxypeptidase-like	1	0.00380127	1.55793
XP_015622515.1	protein disulfide isomerase-like 2-2	5	0.0306763	1.58052
XP_025880009.1	ADP-ribosylation factor 1-like	7	0.0268808	1.58075
XP_015640421.1	ketol-acid reductoisomerase, chloroplastic	11	0.024568	1.60549
XP_015618155.1	uncharacterized protein LOC4352213	2	0.0475023	1.60694
XP_015621232.1	protein FATTY ACID EXPORT 3, chloroplastic	5	0.0223324	1.61157
XP_015640028.1	beta-glucosidase 22	3	0.0393069	1.6152
XP_015620420.1	thiosulfate/3-mercaptopyruvate sulfurtransferase 2 isoform X1	5	0.0443096	1.62359
XP_015636156.1	arginase 1, mitochondrial	3	0.00440605	1.62821
XP_015627074.1	dihydropyrimidine dehydrogenase (NADP(+)), chloroplastic	6	0.0170775	1.63351
XP_015640176.1	delta-1-pyrroline-5-carboxylate synthase 1	11	0.0116617	1.63797
XP_025878683.1	ATPase ARSA1 isoform X2	10	0.00947943	1.64655
XP_015627452.1	soluble starch synthase 2-2, chloroplastic/amyloplastic	10	0.0368733	1.65102
XP_015643863.1	T-complex protein 1 subunit epsilon	5	0.015776	1.66373
XP_015646496.1	eukaryotic translation initiation factor 4G	3	0.0248552	1.66392
XP_015632028.1	vacuolar protein sorting-associated protein 35B	7	0.0293175	1.67949
XP_015620834.1	probable bifunctional methylthioribulose-1-phosphate dehydratase/enolase-phosphatase E1	7	0.00205225	1.68202
XP_015635836.1	glucose-6-phosphate 1-dehydrogenase, cytoplasmic isoform	5	0.0269772	1.68438
XP_015646818.1	xylose isomerase	15	0.000721842	1.68683
XP_015648644.1	peptidyl-prolyl cis-trans isomerase, chloroplastic	19	0.0402896	1.68702
XP_015625492.1	chaperone protein ClpD1, chloroplastic isoform X2	3	0.0499924	1.70402
XP_015647596.1	UPF0613 protein PB24D306c	1	0.0180739	1.71611
XP_015626705.1	probable lactoylglutathione lyase, chloroplastic	10	0.00421456	1.71763
XP_015621732.1	translocon-associated protein subunit beta	5	0.0254578	1.72394
XP_015632750.1	uncharacterized protein LOC4332642	14	0.000856001	1.73694
XP_015647183.1	NADH dehydrogenase [ubiquinone] flavoprotein 1, mitochondrial	7	0.0353288	1.73974
XP_015643402.1	kinesin-like protein KIN-14L	15	0.0170217	1.74918
XP_015642950.1	6-phosphogluconate dehydrogenase, decarboxylating 1	17	0.047452	1.7567
XP_015616725.1	hydroxyphenylpyruvate reductase	4	0.00324281	1.75805
XP_015624648.1	phosphoenolpyruvate carboxylase 1	13	0.00837717	1.76204
XP_015644284.1	uncharacterized protein LOC4341200	2	0.00278499	1.76678
XP_015649937.1	monodehydroascorbate reductase 4, cytosolic-like	2	0.0210838	1.79096
XP_015643842.1	isoleucine--tRNA ligase, cytoplasmic	9	0.0258502	1.79125
XP_015643748.1	uncharacterized protein LOC4340482	5	0.0108149	1.79232
XP_015632322.1	probable enoyl-CoA hydratase 1, peroxisomal	3	0.0485216	1.79558
XP_015641332.1	bifunctional aspartate aminotransferase and glutamate/aspartate-prephenate aminotransferase	7	0.0166476	1.80498
XP_015625918.1	tripeptidyl-peptidase 2	21	0.00751689	1.81181
XP_015626787.1	lachrymatory-factor synthase	1	0.0432603	1.81227
XP_015614072.1	tryptophan--tRNA ligase, chloroplastic/mitochondrial isoform X1	3	0.0317341	1.81365
XP_015612089.2	acyl transferase 5-like	5	0.0328914	1.82415
XP_015635849.1	SNF1-related protein kinase regulatory subunit gamma-1	2	0.0469706	1.82913
XP_015646660.1	embryo-specific protein ATS3A	4	0.0361757	1.83913
XP_015640935.1	histone deacetylase 2	2	0.0355723	1.84792
XP_015632386.1	mannose-1-phosphate guanyltransferase alpha	3	0.0223359	1.85358
XP_015635806.1	2-oxoglutarate dehydrogenase, mitochondrial	13	0.0257822	1.85555
XP_015619176.1	5'-nucleotidase domain-containing protein 4 isoform X2	4	0.0300408	1.86847
XP_015639664.1	ER membrane protein complex subunit 1	12	0.0386671	1.87152
XP_025880559.1	uncharacterized protein LOC4336652	6	0.0343658	1.87153
XP_015644831.1	COP9 signalosome complex subunit 7 isoform X1	2	0.00100877	1.8727
XP_015636213.1	K(+) efflux antiporter 2, chloroplastic	12	0.0251025	1.88597
XP_015643806.1	V-type proton ATPase catalytic subunit A	15	0.00196932	1.88827
XP_015647227.1	methylmalonate-semialdehyde dehydrogenase [acylating], mitochondrial	19	0.0248138	1.89435
XP_015636342.1	violaxanthin de-epoxidase, chloroplastic	7	0.0400183	1.8952
XP_015625471.1	uncharacterized protein LOC4329160 isoform X2	4	0.017853	1.89611
XP_015640858.1	ABC transporter G family member 7	6	0.0250911	1.89736
XP_015612026.1	uncharacterized protein LOC4347696	10	0.00906378	1.89845
XP_015640529.1	threonine synthase, chloroplastic	3	0.0420232	1.90097
XP_015629030.1	cell division protein FtsY homolog, chloroplastic	4	0.0107504	1.90148
XP_015643239.1	transmembrane 9 superfamily member 7	2	0.0370094	1.90409
XP_015631405.1	tubulin alpha-2 chain	3	0.0351359	1.91115
XP_015630641.2	NADH dehydrogenase [ubiquinone] iron-sulfur protein 1, mitochondrial	15	0.00486643	1.91555
XP_015620191.1	nucleobase-ascorbate transporter 3 isoform X2	2	0.0131411	1.91851
XP_015647937.1	serine/threonine-protein kinase svkA	1	0.0119184	1.92725
XP_015627792.1	elongation factor 1-delta 2	4	0.0497261	1.93133
XP_015642502.1	endoplasmin homolog	22	0.0306144	1.93765
XP_015639162.1	methionine S-methyltransferase isoform X1	5	0.0465374	1.95698
XP_015633078.1	chorismate synthase 2, chloroplastic	4	0.0136969	1.96209
XP_015611710.1	phosphoribosylaminoimidazole-succinocarboxamide synthase, chloroplastic	8	0.0376324	1.9716
XP_015625724.1	4-hydroxy-3-methylbut-2-en-1-yl diphosphate synthase (ferredoxin), chloroplastic	24	0.000676084	1.97493
XP_015651099.1	cytochrome b561 and DOMON domain-containing protein At4g12980	1	0.0383328	1.97586
XP_015645925.1	LOW QUALITY PROTEIN: IAA-amino acid hydrolase ILR1-like 9	5	0.0221229	1.97618
XP_015632798.1	cysteine--tRNA ligase CPS1, chloroplastic/mitochondrial	6	0.00534179	1.98224
XP_015626335.1	pyruvate dehydrogenase E1 component subunit alpha-1, mitochondrial	12	0.047448	1.98271
XP_025876452.1	3-hydroxyisobutyryl-CoA hydrolase 1-like	1	0.000392476	1.98824
XP_015620081.1	calcium-transporting ATPase 10, plasma membrane-type	2	0.00377086	1.99277
XP_015631723.1	glutamate decarboxylase 1	6	0.0350885	1.99609
XP_015616991.1	aminopeptidase P1	4	0.04838	1.99998
XP_025881604.1	NAD(P)H dehydrogenase (quinone) FQR1	2	0.0275734	2.00381
XP_015627319.1	aspartate aminotransferase, chloroplastic	23	0.0446831	2.00387
XP_015621344.1	hexokinase-3	1	0.013148	2.0058
XP_015614480.1	V-type proton ATPase subunit a3	10	0.00264535	2.01676
XP_015630918.1	probable histone H2A variant 3	4	0.00126843	2.02278
XP_015619418.1	uncharacterized protein LOC4326922	3	0.014575	2.02741
XP_015614101.1	probable plastid-lipid-associated protein 10, chloroplastic	4	7.35737e-05	2.04898
XP_015630963.2	uncharacterized protein LOC4334178	6	0.00940348	2.05153
XP_015615393.1	adenylate kinase 4	6	0.000497531	2.05452
XP_015647716.1	uncharacterized protein LOC4343029 isoform X4	5	0.0249234	2.05852
XP_015636461.1	dnaJ protein ERDJ2	1	0.00185943	2.07258
XP_015639909.1	xylanase inhibitor protein 2-like	8	0.0004038	2.07865
XP_015637583.1	uncharacterized protein LOC4337543	2	9.66614e-05	2.07981
XP_015646986.1	remorin 41	1	0.0127299	2.08325
XP_015622103.1	salt stress-induced protein	4	0.0445969	2.08424
XP_015627909.1	DEAD-box ATP-dependent RNA helicase 47B	1	0.0146522	2.08589
XP_015620661.1	nodal modulator 1	4	0.0428201	2.0893
XP_015617544.1	dehydrogenase/reductase SDR family member 7 isoform X2	1	0.00668097	2.12199
XP_015614131.1	eukaryotic translation initiation factor 3 subunit B	10	0.0103147	2.1233
XP_015623362.2	nicotianamine aminotransferase A	1	0.0289291	2.12574
XP_015644254.1	proteasome subunit alpha type-3	2	0.0221172	2.13009
XP_015636988.1	protein TIC 40, chloroplastic	5	0.0495075	2.1371
XP_015622439.1	serine--tRNA ligase	7	0.041591	2.13724
XP_015650655.1	dicarboxylate transporter 21, chloroplastic	6	0.035779	2.13865
XP_015620386.1	alpha-dioxygenase 1 isoform X1	8	0.0411949	2.14516
XP_015613265.1	UDP-glycosyltransferase 73C1	11	0.0442228	2.14616
XP_025876104.1	probable acyl-activating enzyme 17, peroxisomal isoform X2	2	0.00177233	2.14915
XP_015630756.1	hsp70 nucleotide exchange factor fes1 isoform X2	3	0.0407183	2.14967
XP_025880465.1	60S ribosomal protein L35	3	0.0289227	2.15131
XP_015618175.1	probable L-ascorbate peroxidase 6, chloroplastic/mitochondrial	3	0.00313653	2.15416
XP_015637683.1	uncharacterized protein LOC4338996	1	0.049363	2.1549
XP_015650257.1	5-oxoprolinase	7	0.00173913	2.1688
XP_015618029.1	SUMO-activating enzyme subunit 1A	2	0.0251897	2.17093
XP_015622517.1	phytochrome-associated serine/threonine-protein phosphatase	3	0.0261006	2.17938
XP_015640847.1	eukaryotic translation initiation factor 3 subunit A	10	0.0207575	2.18167
XP_015646656.1	calcium-dependent protein kinase 19	2	0.0122173	2.18611
XP_015619226.1	uncharacterized protein LOC4323878	1	0.00209535	2.18898
XP_015639422.1	histone deacetylase HDT2	1	0.00817443	2.18924
XP_015645268.1	anthocyanidin 3-O-glucosyltransferase 2	2	0.0442896	2.1904
XP_015639320.1	chaperonin CPN60-like 2, mitochondrial	3	0.0286776	2.19394
XP_015614763.1	pyridoxine/pyridoxamine 5'-phosphate oxidase 1, chloroplastic isoform X1	6	0.0497302	2.20171
XP_015647070.1	peroxisomal (S)-2-hydroxy-acid oxidase GLO4 isoform X1	2	0.0115439	2.20777
XP_015647162.1	serine/arginine-rich-splicing factor SR34 isoform X1	2	0.0316693	2.22534
XP_015617619.1	RNA-binding protein FUS isoform X1	3	0.00290303	2.22803
XP_015617352.1	calcium-dependent protein kinase 24	1	0.0495244	2.23584
XP_015613001.1	inosine triphosphate pyrophosphatase	2	0.0228372	2.23587
XP_015632267.1	ABC transporter F family member 4	3	0.037841	2.23904
XP_015610620.1	NEDD8-activating enzyme E1 catalytic subunit	2	0.00532003	2.23938
XP_015628297.1	prolycopene isomerase 1, chloroplastic	5	0.00236787	2.24489
XP_015611300.2	auxin transport protein BIG	2	0.000604455	2.26394
XP_015651066.1	internal alternative NAD(P)H-ubiquinone oxidoreductase A1, mitochondrial isoform X2	7	0.0161875	2.26674
XP_015621711.1	rhodanese-like domain-containing protein 4A, chloroplastic	4	0.0437918	2.29256
XP_015643895.1	probable galactinol--sucrose galactosyltransferase 6	8	0.0174968	2.29257
XP_015632218.1	heat shock 70 kDa protein, mitochondrial	5	0.00817657	2.29932
XP_015640019.1	ATP synthase subunit beta, mitochondrial	3	0.0102204	2.30268
XP_015644414.1	probable GDP-L-fucose synthase 1	4	0.0208351	2.31108
XP_015633463.1	nudix hydrolase 26, chloroplastic	4	0.0426738	2.31541
XP_015650713.1	cytochrome P450 76M5-like	4	0.000869046	2.33496
XP_015625624.1	peroxisomal fatty acid beta-oxidation multifunctional protein	8	0.0194112	2.33765
XP_015631060.1	uncharacterized protein LOC4331942 isoform X1	2	0.0120835	2.33955
XP_015631394.1	40S ribosomal protein S7-like	6	0.0479873	2.34187
XP_015611805.1	transmembrane 9 superfamily member 9	4	0.00630339	2.34969
XP_015647766.1	prohibitin-2, mitochondrial	4	0.00321516	2.35167
XP_015622155.1	serine carboxypeptidase-like 26 isoform X2	1	0.0300507	2.35394
XP_015625157.1	CLP protease regulatory subunit CLPX1, mitochondrial isoform X1	2	0.0112498	2.35562
XP_015646769.1	eukaryotic translation initiation factor 3 subunit E	5	0.0262607	2.35577
XP_015643080.1	proteasome activator subunit 4	3	0.0428465	2.36043
XP_015610645.1	uncharacterized protein LOC4346609	1	0.0472961	2.36262
XP_015619349.1	carotenoid 9,10(9',10')-cleavage dioxygenase	22	0.0152197	2.36324
XP_015644779.1	NADH dehydrogenase [ubiquinone] 1 alpha subcomplex subunit 6	6	0.00957342	2.36777
XP_015627276.1	peptidyl-prolyl cis-trans isomerase FKBP18, chloroplastic	3	0.00372277	2.37437
XP_015640856.1	60S ribosomal protein L24	1	0.0420932	2.38127
XP_015615548.1	plastid-lipid-associated protein 6, chloroplastic	9	0.00585434	2.39517
XP_015625577.1	nuclear-pore anchor isoform X2	2	0.00368463	2.39721
XP_015632006.1	uncharacterized protein LOC4333802	4	0.00514527	2.40305
XP_015639676.1	uncharacterized protein LOC4338367	4	0.0264094	2.41748
XP_015614516.1	protein fluG isoform X1	5	0.000631901	2.42225
XP_015648572.1	DEAD-box ATP-dependent RNA helicase 30	1	0.0068817	2.4328
XP_015628387.1	prohibitin-2, mitochondrial	2	0.0132663	2.44714
XP_015649819.1	DNA-directed RNA polymerase II subunit 1	5	0.00110656	2.44734
XP_015636348.1	FT-interacting protein 1	2	0.030411	2.45512
XP_015648512.1	elongation factor Ts, mitochondrial	2	0.0276637	2.45805
XP_015628233.1	thioredoxin-like protein AAED1, chloroplastic	7	0.025546	2.45853
XP_015611827.1	uncharacterized protein LOC4324171	4	0.00418796	2.46792
XP_015639354.1	eukaryotic translation initiation factor 3 subunit D	5	0.0306316	2.46905
XP_015621760.1	malonate--CoA ligase isoform X4	1	0.00335143	2.47373
XP_015626516.1	eukaryotic translation initiation factor 3 subunit G	3	0.00836558	2.47934
XP_015625273.1	beta-fructofuranosidase, insoluble isoenzyme 1	5	0.0290061	2.48903
XP_015642954.1	cytochrome P450 93G2-like	1	0.0110418	2.49487
XP_015621160.1	aspartate aminotransferase, cytoplasmic	8	0.0217751	2.49495
XP_015628712.1	40S ribosomal protein S20-1	2	0.0142844	2.50728
XP_015646910.1	chlorophyll a-b binding protein CP291, chloroplastic	25	0.00211903	2.52282
XP_015633256.1	3-isopropylmalate dehydrogenase 2, chloroplastic	6	0.0432637	2.52561
XP_015637397.1	26S proteasome non-ATPase regulatory subunit 14 homolog	4	0.00273876	2.53694
XP_015637821.1	photosystem I assembly factor PSA3, chloroplastic	1	0.0482639	2.53713
XP_015637262.1	protein HEAT INTOLERANT 4	5	0.0335465	2.54279
XP_015623472.1	ferredoxin-thioredoxin reductase, variable chain	2	0.0125879	2.54292
XP_015640464.1	amidophosphoribosyltransferase, chloroplastic	3	0.0146788	2.56778
XP_015638155.1	uncharacterized protein LOC4339652	2	0.0021439	2.57115
XP_015643697.1	dynamin-2B	4	0.0306011	2.57339
XP_015617958.1	methylthioribose-1-phosphate isomerase	2	0.0480678	2.57347
XP_015618268.1	adenylate kinase 3	3	0.00724447	2.57372
XP_015632772.1	photosystem II repair protein PSB27-H1, chloroplastic	3	0.0438379	2.57373
XP_015615004.1	coatomer subunit beta-2	1	0.0373049	2.58314
XP_015647765.1	prolyl endopeptidase	1	0.0183977	2.60108
XP_015611712.1	glutathione transferase GST 23	8	0.0069969	2.61165
XP_015625160.1	PHD finger protein ALFIN-LIKE 7	2	0.0364857	2.6429
XP_025880656.1	uncharacterized protein LOC112938703 isoform X2	3	0.0303005	2.64404
XP_015637570.1	protein SLOW GREEN 1, chloroplastic	5	0.0463125	2.64502
XP_015650804.1	CBS domain-containing protein CBSX1, chloroplastic isoform X1	4	0.00217167	2.64913
XP_015630981.1	ribosome-binding factor PSRP1, chloroplastic	7	2.05613e-06	2.65642
XP_015639441.1	E3 ubiquitin-protein ligase KEG	2	0.0263597	2.6593
XP_015615241.1	GRF1-interacting factor 2 isoform X2	2	0.00281118	2.6642
XP_015635449.1	D-3-phosphoglycerate dehydrogenase 3, chloroplastic	9	0.00194847	2.67555
XP_015623850.1	rhodanese-like domain-containing protein 11, chloroplastic	2	0.00557115	2.68209
XP_015643466.1	alpha-glucan water dikinase, chloroplastic isoform X1	17	0.0204535	2.69261
XP_015632825.1	mitochondrial Rho GTPase 1	14	0.0024845	2.69759
XP_015636366.1	uncharacterized aarF domain-containing protein kinase At1g71810, chloroplastic isoform X1	6	0.0215174	2.69784
XP_015622826.1	reticulon-like protein B2	3	0.00712249	2.71526
XP_015614585.1	heterogeneous nuclear ribonucleoprotein Q	2	0.0141645	2.72491
XP_015618385.1	acyl transferase 9	6	0.000531565	2.72979
XP_015612645.1	ribonuclease 1	3	0.00720316	2.73329
XP_015620570.1	putative uridine kinase C22714	2	0.0381075	2.73716
XP_015642898.1	actin cytoskeleton-regulatory complex protein pan1	1	0.0108712	2.74628
XP_015627599.1	acetylornithine deacetylase	6	0.00142356	2.76212
XP_015644942.1	isocitrate lyase	3	0.0348953	2.76537
XP_015620675.1	cysteine desulfurase 1, chloroplastic	7	0.00268477	2.76565
XP_015636817.1	probable inorganic phosphate transporter 1-4	3	0.00277416	2.7665
XP_015619405.1	E3 ubiquitin-protein ligase UPL2	8	0.0344462	2.78126
XP_015628465.1	protochlorophyllide-dependent translocon component 52, chloroplastic	8	0.0250285	2.79772
XP_015637432.1	uncharacterized protein LOC4338341	2	0.0171322	2.80429
XP_015620906.1	purple acid phosphatase 2	2	0.0482662	2.80613
XP_015646532.1	glutamine-dependent NAD(+) synthetase	2	0.00379772	2.80855
XP_015630443.1	monothiol glutaredoxin-S7, chloroplastic	3	0.00167494	2.80904
XP_015649681.1	phosphoribosylglycinamide formyltransferase, chloroplastic	1	0.00263075	2.81819
XP_015635834.1	anamorsin homolog 1	3	0.022479	2.82894
XP_015650753.1	probable 26S proteasome non-ATPase regulatory subunit 3	3	0.00907703	2.82956
XP_015629707.1	ras-related protein RABA2a	2	0.00224461	2.83684
XP_015648289.1	chlorophyll a-b binding protein of LHCII type 1	10	0.0109463	2.83947
NP_039411.1	photosystem II 47 kDa protein (plastid)	33	0.00503304	2.83954
XP_015627336.1	exocyst complex component SEC6 isoform X1	1	0.0366995	2.84121
XP_015617022.1	prolycopene isomerase 1, chloroplastic	5	0.0420132	2.87092
NP_039380.1	ATP synthase CF1 alpha subunit (plastid)	48	0.000104012	2.87858
XP_015645511.1	glucan endo-1,3-beta-glucosidase 7	4	0.0122554	2.89123
XP_015630146.1	uncharacterized protein LOC4325470	1	0.0121109	2.90216
XP_015647737.1	succinate--CoA ligase [ADP-forming] subunit alpha, mitochondrial	5	0.0109755	2.91401
XP_015637540.1	eukaryotic translation initiation factor 3 subunit F	2	0.0321097	2.91781
XP_015649807.1	14-3-3-like protein GF14-A	10	0.0108741	2.92552
XP_025880780.1	UDP-glycosyltransferase 79-like	3	0.000250098	2.92817
XP_015625164.1	glutathione S-transferase zeta class isoform X4	3	0.0348713	2.94597
XP_025880322.1	beta-glucosidase 13	1	0.00657218	2.95203
XP_015615356.1	phosphoserine phosphatase, chloroplastic	1	0.0246055	2.9577
XP_015635544.1	cationic peroxidase SPC4	6	0.00738006	2.96113
XP_015633401.1	isocitrate dehydrogenase [NADP]	8	0.0305041	2.96178
XP_015620664.1	probable calcium-binding protein CML49	1	0.0315831	2.96816
XP_015626660.1	citrate synthase 3, peroxisomal	6	0.0115538	3.00963
XP_015644946.1	ABC transporter B family member 28	10	0.00427052	3.01056
XP_015629762.1	electron transfer flavoprotein subunit alpha, mitochondrial	5	0.0107092	3.03325
XP_015647859.1	elongation factor 1-delta 1	8	0.0261775	3.0367
XP_015625266.1	N-carbamoylputrescine amidase	3	0.000579112	3.05447
XP_015626129.1	aspartyl protease family protein At5g10770	5	0.0121164	3.06348
XP_015627997.1	ferredoxin C 1, chloroplastic	1	0.0275791	3.06537
XP_015647593.1	peptide chain release factor PrfB1, chloroplastic isoform X2	5	0.0101477	3.07186
XP_015617974.1	glutathione S-transferase T1	4	0.0212662	3.07286
XP_015625229.1	xaa-Pro dipeptidase	2	0.00573899	3.13805
XP_015630897.1	beta-glucosidase 7	5	0.00290009	3.15735
XP_025883266.1	uncharacterized protein LOC4346004	2	0.0253106	3.15845
XP_015631367.1	heat shock cognate 70 kDa protein 2	1	0.0117844	3.16581
XP_015643305.1	peptidyl-prolyl cis-trans isomerase CYP20-1 isoform X2	7	0.00799843	3.17407
XP_015640680.1	phenylalanine--tRNA ligase beta subunit, cytoplasmic	5	0.0144518	3.17515
XP_025881005.1	uncharacterized protein LOC4336090	4	0.0180671	3.1841
XP_015614719.1	plant intracellular Ras-group-related LRR protein 5	1	0.000581699	3.18798
XP_015626147.1	subtilisin-like protease SBT14	5	0.000782835	3.20319
XP_015610797.1	pyrroline-5-carboxylate reductase	2	0.00255323	3.20411
XP_015647646.1	probable V-type proton ATPase subunit H	8	0.0361553	3.2102
XP_015612215.1	nitrile-specifier protein 5	5	0.00151957	3.22586
XP_015650063.1	probable sucrose-phosphate synthase 4	4	0.0146307	3.23765
XP_015627266.1	succinate-semialdehyde dehydrogenase, mitochondrial	6	0.00774876	3.24962
XP_025883351.1	protein-L-isoaspartate O-methyltransferase 1 isoform X2	2	0.00610431	3.25206
XP_015626514.1	STOREKEEPER protein	1	0.00603316	3.25631
XP_015639831.1	2,3-bisphosphoglycerate-independent phosphoglycerate mutase	3	0.00388952	3.25763
XP_015614561.1	soluble starch synthase 2-1, chloroplastic/amyloplastic	2	0.000387658	3.2634
XP_015646835.1	probable D-2-hydroxyglutarate dehydrogenase, mitochondrial	6	0.0484494	3.26909
XP_025878280.1	thioredoxin Y, chloroplastic	2	0.0484368	3.26927
XP_015635902.1	malate synthase	2	0.020954	3.29605
XP_015618379.1	dihydrofolate synthetase	1	0.0406065	3.29959
XP_015649945.1	hypersensitive-induced response protein 1	3	0.0456696	3.2997
XP_015637151.1	T-complex protein 1 subunit alpha	8	0.0065058	3.30346
XP_015635940.1	probable phospholipid hydroperoxide glutathione peroxidase	2	0.000757466	3.30724
XP_015641788.1	ATP-dependent zinc metalloprotease FTSH 6, chloroplastic	4	0.0104578	3.3218
XP_015630469.1	cytosolic enolase 3	2	0.0331219	3.32508
XP_015612485.1	multiple organellar RNA editing factor 8, chloroplastic/mitochondrial	3	0.00324756	3.33305
XP_015630777.1	THO complex subunit 4A	4	0.0065555	3.35999
XP_015632844.1	PTI1-like tyrosine-protein kinase 1	2	0.00930033	3.36559
NP_039382.1	photosystem I P700 chlorophyll a apoprotein A2 (plastid)	28	0.00643217	3.3717
XP_015611178.1	mitochondrial import receptor subunit TOM40-1	4	0.000744325	3.38022
XP_015642737.1	aldo-keto reductase family 4 member C10	2	0.0349391	3.38046
XP_015648118.1	diacylglycerol kinase 5	1	0.000817539	3.38702
XP_015618688.1	glutathione hydrolase 3	1	0.000451045	3.39453
NP_039379.1	ATP synthase CF0 B subunit (plastid)	11	0.00690182	3.39475
XP_015645264.1	probable glutathione S-transferase GSTU1	4	0.00443788	3.41847
XP_015628498.1	50S ribosomal protein L10, chloroplastic	6	0.0447107	3.42284
XP_025876099.1	cysteine desulfurase, mitochondrial	12	0.000832704	3.43319
XP_015622137.1	Bowman-Birk type bran trypsin inhibitor	2	0.0486663	3.44174
XP_015647173.1	probable pyruvate, phosphate dikinase regulatory protein, chloroplastic isoform X3	2	0.039122	3.44927
XP_015612450.1	protein PHOX1	3	0.0401557	3.45877
XP_015639912.1	uncharacterized protein LOC4338530	3	0.0169002	3.49988
XP_015650723.1	bifunctional dethiobiotin synthetase/7,8-diamino-pelargonic acid aminotransferase, mitochondrial	3	0.00639233	3.50565
XP_015631920.1	peptidyl-prolyl cis-trans isomerase CYP22	1	0.0474192	3.53565
XP_015627561.1	protein TIC 20-v, chloroplastic	2	0.0148471	3.54551
XP_015621602.1	DEAD-box ATP-dependent RNA helicase 25	4	0.0370788	3.54627
XP_015640153.1	RAN GTPase-activating protein 1	5	0.0453075	3.56378
XP_015646730.1	uncharacterized protein LOC4343221 isoform X2	2	0.0394595	3.56401
XP_015625495.1	UDP-glucose:glycoprotein glucosyltransferase	4	0.000228668	3.58511
XP_015649242.1	glutamate synthase 1 [NADH], chloroplastic isoform X1	2	0.00090746	3.59334
XP_015616971.1	ubiquitin-activating enzyme E1 2	2	0.047863	3.60816
YP_002000556.1	ORFB protein (mitochondrion)	3	0.0422798	3.60912
NP_039410.1	ATP-dependent Clp protease proteolytic subunit (plastid)	5	0.00215083	3.61425
XP_015635960.1	stem-specific protein TSJT1	2	0.0134764	3.62788
XP_015620985.1	exportin-2	5	0.00472648	3.64531
XP_015620225.1	diaminopimelate epimerase, chloroplastic	6	0.00131668	3.65061
XP_015627830.1	ran-binding protein 1 homolog a	2	0.022809	3.66825
XP_015627280.1	temperature-induced lipocalin-1	7	0.00884867	3.66988
XP_015612691.1	probable 26S proteasome non-ATPase regulatory subunit 3	3	0.00336209	3.67453
XP_015626952.1	26S proteasome regulatory subunit 6B homolog	3	0.0412067	3.6752
XP_015646641.1	eukaryotic translation initiation factor 3 subunit E	2	0.0109289	3.70785
XP_015643077.1	catalase isozyme B	3	0.0348632	3.72261
XP_015647677.1	probable polyribonucleotide nucleotidyltransferase 1, chloroplastic	16	0.00473046	3.7399
XP_015639443.1	ABC transporter C family member 8 isoform X2	5	0.0426284	3.75444
XP_015636182.1	psbQ-like protein 3, chloroplastic	3	0.00328036	3.76403
XP_015627495.1	protein NRT1/ PTR FAMILY 64	2	0.00370087	3.76889
XP_015621394.1	mitogen-activated protein kinase kinase 1 isoform X3	2	0.0240944	3.8033
XP_015625558.1	splicing factor 3B subunit 2	2	0.035664	3.81797
XP_015621382.1	uncharacterized protein LOC4323930	2	0.0048217	3.8255
XP_015614206.1	red chlorophyll catabolite reductase	2	0.003471	3.82653
XP_015621502.1	signal recognition particle 54 kDa protein 2	3	0.0364102	3.8373
XP_015622959.1	germin-like protein 2-4	2	0.0365106	3.84058
XP_015643764.1	coatomer subunit beta'-1 isoform X3	3	0.00782621	3.84817
XP_015640762.1	developmentally-regulated G-protein 2	2	0.0250743	3.87346
XP_015621074.1	protein argonaute 4A	2	0.0284152	3.88088
XP_015623740.1	protein LOW PSII ACCUMULATION 2, chloroplastic	1	0.00591377	3.88333
XP_015611821.1	probable anion transporter 4, chloroplastic	1	0.0177804	3.88875
XP_015632399.1	importin-5	2	0.00880255	3.89058
XP_015631129.1	ADP-ribosylation factor-related protein 1 isoform X2	1	0.0238559	3.92263
XP_015646516.1	probable AMP deaminase	1	0.000516319	3.9233
XP_015622054.1	glycine-rich RNA-binding protein 4, mitochondrial	5	0.0407551	3.93576
XP_015640016.1	signal peptide peptidase 2	1	0.0309687	3.96428
XP_015612723.1	phenylalanine--tRNA ligase alpha subunit, cytoplasmic	1	0.0020571	3.98647
XP_025876502.1	dynamin-related protein 1E	4	0.0424042	3.9994
XP_015634289.1	3-oxoacyl-[acyl-carrier-protein] synthase I, chloroplastic	3	0.0135213	4.00605
XP_025875787.1	uncharacterized protein LOC4345614	2	0.0021792	4.01577
XP_015615520.1	putative ciliary rootlet coiled-coil protein 2	6	0.0280776	4.02495
XP_015613566.1	alpha-galactosidase isoform X1	4	0.0312259	4.02634
XP_015636275.1	uncharacterized protein LOC4337317	3	0.0122601	4.04812
XP_015631530.1	sugar transporter ERD6-like 7	2	0.0482241	4.07031
XP_015630606.1	protein ILITYHIA	8	0.020721	4.0737
XP_015634277.1	heat shock protein 82	5	0.0085174	4.07758
XP_015651256.1	protein ACTIVITY OF BC1 COMPLEX KINASE 7, chloroplastic isoform X2	5	0.00476235	4.08489
XP_015650848.1	60S ribosomal protein L10a	1	0.0444206	4.09321
XP_015616963.1	histone-lysine N-methyltransferase, H3 lysine-9 specific SUVH1	3	0.0391804	4.10275
XP_015626255.1	241 kDa heat shock protein, mitochondrial isoform X2	2	0.0132778	4.11123
XP_015611833.1	chlorophyll a-b binding protein 1, chloroplastic	22	0.00126449	4.12402
XP_015611113.1	heat shock protein 81-3-like	3	0.00420716	4.13678
XP_015636497.1	LRR receptor kinase SERK2-like	1	0.0275132	4.14172
XP_015617582.1	putative respiratory burst oxidase homolog protein H	1	0.0379749	4.16066
XP_015614440.1	pyridoxal reductase, chloroplastic	5	0.00722088	4.16521
XP_015644691.1	60S ribosomal protein L18-3 isoform X2	1	0.0118349	4.17827
XP_015621945.1	cysteine proteinase inhibitor 12	5	0.018066	4.23075
XP_015630471.1	179 kDa class I heat shock protein	1	0.0191001	4.24208
XP_015615867.1	cytochrome P450 72A15	1	0.00666973	4.24358
XP_015614603.1	ubiquitin-conjugating enzyme E2 4	4	0.000524051	4.24918
XP_015621009.1	serine/threonine-protein phosphatase 6 regulatory subunit 3 isoform X2	2	0.0100762	4.27181
XP_015640767.1	uncharacterized protein LOC4339509	4	0.041303	4.27481
XP_015644532.1	uncharacterized protein At2g17340	3	0.000453401	4.27986
XP_015619091.1	dnaJ homolog subfamily B member 1	2	0.0063739	4.32516
XP_015636019.1	uncharacterized protein LOC4336700	2	0.018903	4.33346
XP_015625183.1	DExH-box ATP-dependent RNA helicase DExH12	7	0.0286927	4.3539
XP_015620935.1	protein NETWORKED 4B	2	0.0287425	4.35797
XP_015643896.1	E3 ubiquitin-protein ligase KEG isoform X1	3	0.0070398	4.38645
XP_015641379.1	glutaredoxin-C8	1	0.00105647	4.39835
XP_015622077.2	amidophosphoribosyltransferase, chloroplastic	3	0.0333961	4.40048
XP_025876372.1	fibrous sheath CABYR-binding protein	1	0.00184653	4.4138
XP_015647418.1	lon protease homolog, mitochondrial	5	0.0433205	4.43525
XP_015617688.1	uncharacterized protein LOC4327823	1	0.0264906	4.43879
XP_015626381.1	probable voltage-gated potassium channel subunit beta	9	0.0136403	4.44005
XP_015633396.1	peptidyl-prolyl cis-trans isomerase FKBP53	1	0.0151398	4.44264
XP_015630172.2	uncharacterized protein LOC4331522	3	0.000150954	4.45727
XP_015640203.1	protein ACTIVITY OF BC1 COMPLEX KINASE 3, chloroplastic	13	0.00898994	4.46884
XP_015625324.1	mitochondrial proton/calcium exchanger protein	1	0.00605889	4.47123
XP_015644761.1	protein CIA1	1	0.000536814	4.50811
XP_015623376.1	ribose-phosphate pyrophosphokinase 1, chloroplastic	1	0.0493998	4.56192
XP_015647116.1	40S ribosomal protein S3-1	2	0.00766327	4.573
XP_015628225.1	imidazole glycerol phosphate synthase hisHF, chloroplastic	4	0.00318095	4.58069
XP_015613274.1	low-temperature-induced 65 kDa protein	9	0.0207651	4.58468
XP_015631161.1	pirin-like protein isoform X2	2	0.00138806	4.59149
XP_025878078.1	uncharacterized protein LOC4351971	3	0.00212207	4.61126
XP_015614167.1	protein DJ-1 homolog A	1	0.0159885	4.6163
XP_015632768.1	COP9 signalosome complex subunit 4 isoform X2	3	0.00454747	4.62931
XP_015629049.1	germin-like protein 3-6	4	1.1238e-05	4.64393
XP_015626707.1	haloacid dehalogenase-like hydrolase domain-containing protein At2g33255	2	0.0116806	4.66794
XP_015637048.1	acyl-coenzyme A thioesterase 8 isoform X2	3	0.0221876	4.69015
XP_015631739.1	paladin	1	0.0110587	4.6917
XP_015614250.1	cytochrome b5	3	0.026229	4.69633
XP_015636327.1	chitinase 4	4	0.0166919	4.69717
XP_015626111.1	protease Do-like 7 isoform X2	3	0.0323834	4.71256
XP_015650962.1	uncharacterized protein Os08g0359500	2	0.00899555	4.71619
XP_015649906.1	exocyst complex component SEC8 isoform X2	2	0.000841287	4.72056
XP_015632942.1	branched-chain-amino-acid aminotransferase-like protein 1 isoform X1	2	0.000673627	4.82779
XP_015620006.1	heat shock protein 90-6, mitochondrial	4	0.000635066	4.82957
XP_015617559.1	hydroxycinnamoyltransferase 4-like	1	0.00707221	4.85755
XP_015645207.1	probable plastid-lipid-associated protein 12, chloroplastic	4	0.0174863	4.86266
XP_015626137.1	putative RNA-binding protein Luc7-like 2 isoform X1	1	0.00402568	4.90567
XP_015629860.1	uncharacterized protein LOC4331683 isoform X2	3	0.0160619	4.9075
XP_015644578.1	anthocyanidin 3-O-glucosyltransferase 2	2	0.00107743	4.91655
XP_015643582.1	AP-1 complex subunit gamma-2	3	0.0141303	4.92281
XP_015632766.1	uncharacterized protein LOC4333169	2	0.00889518	4.95644
XP_015632250.1	60S ribosomal protein L4	4	0.00442197	4.9611
XP_015648730.1	uncharacterized protein LOC4345350 isoform X2	2	0.0465619	5.00406
XP_015630440.1	elongation factor Tu, mitochondrial	11	0.0141615	5.01006
XP_025878765.1	diphthine--ammonia ligase isoform X2	2	0.0167695	5.05711
XP_015643170.1	choline monooxygenase, chloroplastic isoform X2	1	0.00568384	5.10443
XP_015621753.1	plastidic glucose transporter 4 isoform X2	3	0.0324942	5.1079
XP_015637168.1	6,7-dimethyl-8-ribityllumazine synthase, chloroplastic	3	0.0109404	5.11385
XP_015644193.1	phosphoglycerate kinase, cytosolic	6	0.00950964	5.16094
XP_015640145.1	ferrochelatase-2, chloroplastic	6	0.00441931	5.1885
XP_015620538.1	long chain acyl-CoA synthetase 6, peroxisomal isoform X1	2	0.0140308	5.20063
XP_015622083.1	cationic peroxidase SPC4	7	0.0124728	5.2216
XP_015640407.1	glutamate synthase 2 [NADH], chloroplastic	1	0.00311348	5.25428
XP_015615569.1	barwin	1	0.0113251	5.25808
XP_015617533.1	splicing factor U2af large subunit B isoform X2	5	0.0222786	5.30002
XP_015627962.1	uncharacterized protein LOC4333091	4	0.000859966	5.30068
XP_015650871.1	extracellular ribonuclease LE	4	0.000778002	5.30874
XP_015643193.1	mitogen-activated protein kinase 1	3	0.00170239	5.35556
XP_015612357.1	beta-glucosidase 31	2	0.0161954	5.35557
XP_015638850.1	embryo-specific protein ATS3B	1	0.00434247	5.36323
XP_015621026.1	MAR-binding filament-like protein 1 isoform X2	26	0.00313399	5.36427
XP_015625535.1	NADPH-dependent pterin aldehyde reductase	4	0.0408658	5.39796
XP_015643120.1	probable alpha-glucosidase Os06g0675700 isoform X3	3	0.0119546	5.42675
XP_015631127.1	uncharacterized protein LOC4333027	3	0.0125623	5.46416
XP_015616794.1	mitochondrial uncoupling protein 1	3	0.0447408	5.49146
XP_015614398.1	calmodulin-binding transcription activator 3 isoform X3	1	0.00621199	5.49771
XP_015620410.1	uncharacterized protein LOC4351381 isoform X2	1	0.00503645	5.50623
XP_015648223.1	COP9 signalosome complex subunit 3	1	0.0271532	5.52529
XP_015617424.1	oligouridylate-binding protein 1B	1	0.0259896	5.59606
XP_015650115.1	hydroxymethylglutaryl-CoA synthase	1	0.0321926	5.60851
XP_015640237.1	patellin-3	9	0.022882	5.64003
XP_015633894.1	chaperonin 60 subunit beta 4, chloroplastic	1	0.0454876	5.66526
XP_015636709.1	gamma-aminobutyrate transaminase 1, mitochondrial	4	0.000102532	5.74085
XP_015617567.1	glucan endo-1,3-beta-glucosidase	3	0.0351355	5.74142
XP_015631919.1	coatomer subunit gamma-1	2	0.0358721	5.77185
XP_015614817.1	uncharacterized protein LOC4348209	3	0.00559532	5.79329
XP_015615021.1	probable ADP-ribosylation factor GTPase-activating protein AGD8	2	0.00403794	5.8208
XP_015650550.1	signal recognition particle receptor subunit beta	3	0.00232335	5.82953
XP_015612499.1	sugar transport protein 7	2	0.0167946	5.88643
XP_015644610.1	D-lactate dehydrogenase [cytochrome], mitochondrial	1	0.033439	5.89194
XP_015646893.1	FT-interacting protein 1	2	0.0380026	5.90158
XP_015621226.1	chlorophyll a-b binding protein 2, chloroplastic	7	0.000415901	5.98778
XP_015646468.1	insulin-degrading enzyme-like 1, peroxisomal	4	0.0101677	6.0161
XP_015622660.1	protein CURVATURE THYLAKOID 1A, chloroplastic	6	0.00835536	6.10133
XP_015631544.1	receptor-like protein kinase FERONIA	1	0.000859274	6.11458
NP_039374.1	RNA polymerase beta' subunit (plastid)	1	0.000829567	6.15815
XP_015640668.1	uncharacterized protein LOC4339575	1	0.0184771	6.25175
XP_015625274.1	ATP-dependent helicase BRM	1	0.0101756	6.26263
XP_015620584.1	pyruvate kinase 2, cytosolic	2	0.0393501	6.30229
XP_015615211.1	protein PEP-RELATED DEVELOPMENT ARRESTED 1 homolog, chloroplastic isoform X1	1	0.0028581	6.30589
XP_015650796.1	uncharacterized protein LOC4344683	3	0.0011239	6.31423
XP_015651034.1	indole-3-glycerol phosphate synthase, chloroplastic	3	0.00520224	6.37411
XP_015647566.1	SEC12-like protein 1	1	0.00504389	6.37627
XP_015626163.1	4-hydroxyphenylpyruvate dioxygenase	3	6.85194e-05	6.40654
XP_015612031.1	D-aminoacyl-tRNA deacylase	1	0.00944069	6.49265
XP_015632910.1	alpha-amylase/trypsin inhibitor	1	0.00063571	6.52303
XP_015620588.1	methylcrotonoyl-CoA carboxylase subunit alpha, mitochondrial	12	0.000596084	6.5503
XP_015648372.1	iron-sulfur assembly protein IscA-like 2, mitochondrial	1	0.0335504	6.60051
XP_015614119.1	uncharacterized protein LOC4325559	1	0.0106702	6.6079
XP_015611572.1	protein HASTY 1 isoform X2	1	0.0018755	6.61537
XP_015621646.1	isoflavone reductase homolog IRL	5	0.0162142	6.67537
XP_015644580.1	spermidine synthase 1	3	0.000413758	6.70793
XP_015625166.1	E3 ubiquitin-protein ligase UPL3	2	0.00526804	6.71966
XP_015637572.1	late embryogenesis abundant protein 19	7	0.00525907	6.76379
XP_015646932.1	mitochondrial import inner membrane translocase subunit TIM17-2	1	0.00195332	6.83878
XP_015617137.1	myosin-13	1	0.00987905	6.87888
XP_015634016.1	peptidyl-tRNA hydrolase 2, mitochondrial	1	0.0109731	6.93608
XP_015614521.1	probable NADH dehydrogenase ubiquinone] 1 alpha subcomplex subunit 12	3	0.0305041	6.97263
XP_015614223.1	ubiquitin domain-containing protein DSK2a	1	0.0366848	7.16518
XP_015621133.1	clp protease adapter protein ClpF, chloroplastic isoform X2	2	0.000422995	7.20201
XP_015647551.1	pre-mRNA-splicing factor SYF1	1	0.0225358	7.20997
XP_015617608.1	water stress-inducible protein Rab21	4	0.0260965	7.22634
XP_015636122.1	lysine-specific histone demethylase 1 homolog 3	1	0.00787863	7.32344
XP_015611326.1	uncharacterized protein LOC9270238	2	0.000468632	7.39395
XP_015633507.1	soluble inorganic pyrophosphatase	1	0.0299213	7.43371
XP_015618755.1	PYK10-binding protein 1	1	0.016958	7.45155
XP_015634774.1	preprotein translocase subunit SECE1, partial	1	0.0204013	7.48054
XP_015617160.1	uncharacterized protein LOC4326462	1	0.000106633	7.5068
XP_015615203.1	probable beta-D-xylosidase 7	1	0.0108368	7.54353
XP_015628260.1	probable 2-oxoglutarate-dependent dioxygenase At5g05600	1	0.0182806	7.63228
XP_015639434.1	long chain acyl-CoA synthetase 8	4	0.0114744	7.75974
XP_015640227.1	chaperone protein ClpB1 isoform X1	7	0.000178993	7.777
XP_015626086.1	ABC transporter F family member 3	1	0.049605	7.86289
XP_015623982.2	186 kDa class III heat shock protein	1	0.00104286	7.88131
XP_015647294.1	ubiquitin carboxyl-terminal hydrolase 12 isoform X2	2	0.028469	8.01854
XP_015641052.1	GDSL esterase/lipase At5g45910	1	0.0243251	8.03792
XP_015627990.1	glycerophosphodiester phosphodiesterase GDPD6	5	0.0356747	8.04976
XP_025878938.1	protein transport protein SEC13 homolog B	2	0.0133286	8.0856
XP_015627629.1	uridine-cytidine kinase C	2	0.000406195	8.12288
XP_015621277.1	uncharacterized protein LOC4325633	2	0.000175795	8.15228
XP_015625722.1	protein CROWDED NUCLEI 1	9	0.0185936	8.31702
XP_015632978.1	253 kDa vesicle transport protein isoform X2	1	0.00468833	8.43463
XP_015625338.1	uncharacterized protein LOC107276217	2	0.0458478	8.44083
XP_015636169.1	V-type proton ATPase subunit D	5	0.024417	8.81003
XP_015643399.1	uncharacterized protein LOC4341220	1	0.00130092	8.88074
XP_015623230.1	abscisic stress-ripening protein 1	1	0.000598948	9.26122
XP_015630295.1	probable inactive purple acid phosphatase 1	1	0.0126139	9.34444
XP_015622617.1	beta-catenin-like protein 1	1	0.0423308	9.40572
XP_015650371.1	26S proteasome non-ATPase regulatory subunit 1 homolog A	1	0.00840129	9.58172
XP_015617040.1	NDR1/HIN1-like protein 1	2	0.0174574	9.62382
XP_015647745.1	alpha/beta hydrolase domain-containing protein WAV2	1	9.14569e-05	9.94129
XP_015613876.1	deoxymugineic acid synthase 1-D	4	0.0322854	10.8123
XP_015647685.1	dihydrolipoyllysine-residue acetyltransferase component 3 of pyruvate dehydrogenase complex, mitochondrial isoform X2	4	9.85431e-05	10.8378
XP_015636388.1	ABA-inducible protein PHV A1	1	0.00581798	10.8549
XP_015614158.1	probable methionine--tRNA ligase	1	0.00469447	10.9793
XP_015614076.1	inositol-tetrakisphosphate 1-kinase 5	1	0.0250542	11.1192
XP_015615760.1	THO complex subunit 2 isoform X2	1	0.00201236	12.283
XP_015620497.1	proline--tRNA ligase, cytoplasmic	14	0.00475104	12.5416
XP_015615473.1	putative H/ACA ribonucleoprotein complex subunit 1-like protein 1	1	0.0252364	12.8382
XP_015622937.1	uncharacterized protein LOC4328324	1	0.0274836	12.9308
XP_015638707.1	transcription elongation factor SPT6-like	2	0.033697	13.3199
XP_015631922.1	splicing factor 3B subunit 6-like protein	1	0.0394143	13.7466
XP_025876471.1	red chlorophyll catabolite reductase	2	0.00126001	14.0317
XP_015613994.1	beta-adaptin-like protein A	1	0.0148903	14.4504
XP_015646584.1	probable histone H2A2	2	0.00328115	16.7691
XP_015622867.1	mitochondrial metalloendopeptidase OMA1	2	0.0437551	17.9348
XP_015641494.1	sm-like protein LSM3A	1	0.0474382	18.5119
XP_015644509.1	translation initiation factor eIF-2B subunit gamma	1	0.00497409	18.5124
XP_015630625.1	callose synthase 9	1	0.0228549	18.6822
XP_015641245.1	alpha-amylase isozyme 2A	1	0.000458412	19.0246
XP_015612464.1	malignant T-cell-amplified sequence 1 homolog isoform X1	1	0.0238877	19.2016
XP_015622323.1	glycylpeptide N-tetradecanoyltransferase 1	2	0.0274167	19.7493
XP_015651379.1	copper transporter 51	1	3.06779e-05	22.9271
XP_015631681.1	TATA-binding protein 2 isoform X1	1	3.38187e-05	23.3648
XP_015644029.1	acid phosphatase 1	3	3.16577e-05	23.8587
XP_015644787.1	phosphoacetylglucosamine mutase	3	0.00432078	25.5535
XP_015611809.1	probable protein phosphatase 2C 70 isoform X2	1	0.00902389	26.1422
XP_015611092.1	180 kDa class II heat shock protein	1	0.00136049	26.3875
XP_015647631.1	glucan endo-1,3-beta-glucosidase GII isoform X2	1	0.000151676	41.7591
XP_015631325.1	heterogeneous nuclear ribonucleoprotein A1, A2/B1 homolog	2	4.20622e-05	50.8587
XP_015626213.1	uncharacterized protein At5g03900, chloroplastic	1	4.17136e-05	75.4265
XP_015621241.1	uncharacterized protein YNL011C	1	0.000346266	175.015
XP_015622294.2	LOW QUALITY PROTEIN: phosphoglycerate kinase, chloroplastic	2	0.0016716	397.249
